# Supplementary material for: Beyond Estrogenicity: A Comparative Assessment of Bisphenol A and Its Alternatives in In Vitro Assays Questions Safety of Replacements
Source: Environ Sci Technol. 2025 Aug 16;59(33):17457–70. doi: 10.1021/acs.est.5c07018 (PMC12392461; doi:10.1021/acs.est.5c07018)
Supplement: Supplementary file 2 [file es5c07018_si_002.xlsx]

## Sheet: Table of Content
Table of Content
Table S1. BPA alternatives, their speciation at pH 7.4, liposome-water partition constant at pH 7.4 and predicted baseline cytotoxicity IC10,baseline for cell assays.
Table S2. Re-evaluated Tox21 Data (Adamovsky et al 2024), Relative Effect Potency (REPBPA) and Specificity Ratio (SRbaseline).
Table S3. Bioassays including information on cell lines, reference compounds, cell culturing conditions.
Table S4. Assay medium composition and cell composition.
Table S5. All descriptors of the concentration-response curves.
Table S6. Cytotoxicity and effects of BPA alternatives and relative effect potency (REP) in comparison to BPA. Toxic ratios (TR) specificity ratios (SR) against experimental cytotoxicity and baseline cytotoxicity. Cumulative SR-Scores.
Table S7. Comparison of EC values, relative estrogenic potency (REPBPA), and efficacy from various studies in literature.
Table S8. ToxPi scores according to Reif et al. and comparison of the resulting ranks with those obtained from the Cumulative SR-Score.
Table S9. CParent-Ratio data of two replicate experiments and their mean.
Table S10. Inhibitory (IC10) and effect concentrations (EC10) before and after oxidation with the abiotic CYP catalyst. TK-Ratio for cytotoxicity (TKcytotoxicity-Ratio) and effects (TKeffect-Ratio). Experiment without simultaneous measurement of cparent concentrations.
Table S11. Inhibitory (IC10) and effect concentrations (EC10) before and after oxidation with the abiotic CYP catalyst. TK-Ratio for cytotoxicity (TKcytotoxicity-Ratio) and effects (TKEffect-Ratio). Simultaneously measured Cparent concentrations are reported as Cparent -Ratio.

## Sheet: S1
Table S1. BPA alternatives, their speciation at pH 7.4, liposome-water partition constant at pH 7.4 and predicted baseline cytotoxicity IC10,baseline for cell assays.
Experimental values were preferred, followed by predicted physicochemical properties.
Acidity constants and logKow were measured with a Sirius T3 titrator or predicted with ACD/Percepta (2015). Build 2726, Advanced Chemistry Development, Inc., Toronto, On, Canada, http://www.acdlabs.com.
If no experimental values were available, the partition constants of neutral chemicals were predicted by Linear Solvation Energy Relationships (LSER) or Kow-based QSARs.
OPERA predictions and experimental data from PhysPropNCCT were retrieved from CompTox Chemicals Dashboard. US EPA (2023). https://comptox.epa.gov/dashboard/ accessed on 4 July 2023.
"Kow QSAR" refers to eq. S2 for Klip/w
"Kow QSAR (∆mw = 1)" for log Dlip/w (pH 7.4) means that the Klip/w of the neutral species were predicted with the QSAR by Endo and corrected for speciation with a ∆mw of 1 (eq. S1)
"LSERD (∆mw = 1)" for log Dlip/w (pH 7.4) means that the Klip/w of the neutral species were predicted with a LSERD and corrected for speciation with a ∆mw of 1 (eq. S2).
References:
deBruyn, A.M.H., Gobas, F.A.P.C., 2007. The sorptive capacity of animal protein. Environ. Toxicol. Chem. 26, 1803-1808, 10.1897/07-016R.1.
Endo, S., Goss, K.U., 2011. Serum albumin binding of structurally diverse neutral organic compounds: Data and models. Chem. Res. Toxicol. 45, 2293-2301, 10.1021/es200855w.
Endo, S., Bauerfeind, J. and Goss, K.-U. 2012. Partitioning of Neutral Organic Compounds to Structural Proteins. Environmental Science & Technology, 46(22): 12697-12703. 10.1021/es303379y
Endo, S., Escher, B.I., Goss, K.U., 2011. Capacities of membrane lipids to accumulate neutral organic chemicals. Environ. Sci. Technol. 45, 5912-5921, 10.1021/es200855w.
Hansch, C, A. Leo, A., 1995. Exploring QSAR: Fundamentals and Applications in Chemistry and Biology. American Chemical Society, Washington, DC. ISBN 0-8412-2993-7
Kwon, J.H., Liljestrand, H.M., Katz, L.E., 2006. Partitioning of moderately hydrophobic endocrine disruptors between water and synthetic membrane vesicles. Environ. Toxicol. Chem. 25, 1984-1992, 10.1897/05-550r.1.
LSERD data base = Ulrich, N., Endo, S., Brown, T.N., Watanabe, N., Bronner, G., Abraham, M.H., Goss, K.-U., UFZ-LSER database v 3.2.1 [Internet], Leipzig, Germany, Helmholtz Centre for Environmental Research-UFZ. 2017 [accessed on 26.02.2025]. Available from http://www.ufz.de/lserd
Qin, W., Henneberger, L., Glüge, J., König, M. and Escher, B.I. (2024). Baseline Toxicity Model to Identify the Specific and Nonspecific Effects of Per- and Polyfluoroalkyl Substances in Cell-Based Bioassays. Environmental Science & Technology, 58(13): 5727-5738. 10.1021/acs.est.3c09950
	DTXSID	Chemical name	Abbreviation	Short abbreviation	MW (g/mol)	CASRN	SMILES	OPERA 2.6	EPISUITE (KOWWIN v1.67 estimate)	ACD/Labs Percepta2023.1.2	predicted or literature experimental log Kow	Source	log Kow used	Reference	pKa (Acid)	pKa (Acid)	pH	Neutral form (pH = 7.40)	Negative form (pH = 7.40)	Double negative form (pH = 7.40)	Reference	log (Klipw/(Lwater/kglipid) or (Lwater/Llipid)) (neutral)	Source	log (Dlipw/(Lwater/kglipid) or (Lwater/Llipid)) (pH 7.4)	Source	log (KBSAw /(Lw/kgprotein)) (neutral species)	Source	log (KBSAw /(Lw/Lprotein)) (neutral species)	Source	log (KBSAw /(Lw/Lprotein)) (anionic species)	Source	log (DBSAw /(Lw/Lprotein) (pH7.4))	Source	log DSPw (pH 7.4)	Source	IC10, baseline, ERα (M)	IC10, PPARγ (M)	IC10, baseline, AhR (M)	IC10, baseline, AREc32 (M)	IC10, baseline MMP (M)	IC10, baseline SH-S5Y5 (M)	IC10, baseline median (M)
Group I	DTXSID3021770	2,2',6,6'-Tetrachlorobisphenol A	Tetrachlorobisphenol A	TCBPA	366.07	79-95-8	CC(C)(C1=CC(=C(C(=C1)Cl)O)Cl)C2=CC(=C(C(=C2)Cl)O)Cl	7.15	6.22	5.72	6.36333	average prediction	6.36333	average prediction	7.08	8.13	7.4	0.287493	0.600659	0.111848	experimental, this study	7.09	LSER database	6.10175	Kow QSAR (∆mw = 1)	4.93797	Kow QSAR	5.07151	Kow QSAR + log(1.36 kg/L)	5.58631	QSAR for charges species derived from PFAS (Qin 2024)	5.48961	speciation considered	3.5706	QSAR for neutral species from Endo (2012) and charged species derived from PFAS (Qin 2024)	6.37251e-06	6.37251e-06	2.11344e-05	2.11344e-05	2.11344e-05	1.52366e-05	1.81855e-05
	DTXSID1026081	3,3',5,5'-Tetrabromobisphenol A	Tetrabromobisphenol A	TBBPA	543.875	79-94-7	CC(C)(C1=CC(=C(C(=C1)Br)O)Br)C2=CC(=C(C(=C2)Br)O)Br	6.66	7.2	6.8	6.88667	average prediction	5.91	experimental, this study	6.47	7.24	7.4	0.045842	0.390179	0.56398	experimental, this study	7.45	LSER database	5.23911	Kow QSAR (∆mw = 1)	4.6161	Kow QSAR	4.74964	Kow QSAR + log(1.36 kg/L)	4.93933	QSAR for charges species derived from PFAS (Qin 2024)	4.93223	speciation considered	2.45269	QSAR for neutral species from Endo (2012) and charged species derived from PFAS (Qin 2024)	1.25886e-05	1.25886e-05	4.08189e-05	4.08189e-05	4.08189e-05	3.0777e-05	3.57979e-05
	DTXSID4063820	Bis(3,5-dimethyl-4-hydroxyphenyl)methane	Tetramethyl Bisphenol F	TMBPF	256.345	5384-21-4	C(C1=CC(C)=C(O)C(C)=C1)C2=CC(C)=C(O)C(C)=C2	3.75	5.24	4.18	4.39	average prediction	4.37357	average prediction	10.6	11.4	8.4	0.993724	0.00626997	6.26997e-06	ACD pKa/GALAS			4.53485	Kow QSAR (∆mw = 1)	3.52524	Kow QSAR	3.65878	Kow QSAR + log(1.36 kg/L)	4.41114	QSAR for charges species derived from PFAS (Qin 2024)	3.67128	speciation considered	2.67626	QSAR for neutral species from Endo (2012) and charged species derived from PFAS (Qin 2024)	4.48704e-06	4.48704e-06	1.34433e-05	1.34433e-05	1.34433e-05	9.33183e-06	1.13875e-05
	DTXSID9058654	2,2-Bis(2-hydroxy-5-biphenylyl)propane	Bipshenol PH	BPPH	380.487	24038-68-4	CC(C)(C1=CC(=C(C=C1)O)C2=CC=CC=C2)C3=CC(=C(C=C3)O)C4=CC=CC=C4	6.88	7.17	5.95	6.66667	average prediction	6.66667	average prediction	9.48	10.59	7.4	0.991746	0.00824898	5.32599e-06	experimental, this study			6.85009	Kow QSAR	5.15333	Kow QSAR	5.28687	Kow QSAR + log(1.36 kg/L)	n/a		5.28687	Kow QSAR	4.3264	QSAR for neutral species from Endo (2012)	1.05403e-06	1.05403e-06	4.0847e-06	4.0847e-06	4.0847e-06	1.79653e-06	2.94062e-06
	DTXSID30281401	2,2-Bis(4-hydroxy-3-isopropylphenyl)propane	Bisphenol G	BPG	312.453	127-54-8	CC(C)C1=C(C=CC(=C1)C(C)(C)C2=CC(=C(C=C2)O)C(C)C)O	6.4	-	5.62	6.01	average prediction	6.01	average prediction	10.84	11.35	7.4	0.999637	0.000362946	4.07232e-08	experimental, this study			6.18996	Kow QSAR (∆mw = 1)	4.6871	Kow QSAR	4.82064	Kow QSAR + log(1.36 kg/L)	n/a		4.82064	Kow QSAR	3.85704	QSAR for neutral species from Endo (2012)	1.44318e-06	1.44318e-06	5.30595e-06	5.30595e-06	5.30595e-06	2.76174e-06	4.03384e-06
	DTXSID6024624	Bisphenol A diglycidyl ether	BADGE	BADGE	340.419	1675-54-3	CC(C)(c1ccc(OCC2CO2)cc1)c3ccc(OCC4CO4)cc3	3.36	3.94	3.57	3.62333	average prediction	3.62333	average prediction	-	-	7.4	1	0	0	experimental, this study			3.77957	Kow QSAR	2.99257	Kow QSAR	3.12611	Kow QSAR + log(1.36 kg/L)	n/a		3.12611	Kow QSAR	2.1388	QSAR for neutral species from Endo (2012)	1.01294e-05	1.01294e-05	2.36925e-05	2.36925e-05	2.36925e-05	1.81636e-05	2.09281e-05
	DTXSID0058693	4,4'-[1,4-Phenylenebis(1-methylethylidene)] bis-phenol	Bisphenol P	BPP	346.47	2167-51-3	C(C)(C1=CC=C(C=C1)C(C)(C)C2=CC=C(C=C2)O)C3=CC=C(C=C3)O	6.11	6.25	5.92	6.09333	average prediction	6.09333	average prediction	9.99	10.4	7.4	0.997434	0.0025638	2.5638e-06	experimental, this study			6.27326	Kow QSAR	4.74627	Kow QSAR	4.87981	Kow QSAR + log(1.36 kg/L)	n/a		4.87981	Kow QSAR	3.91608	QSAR for neutral species from Endo (2012)	1.3838e-06	1.3838e-06	5.12165e-06	5.12165e-06	5.12165e-06	2.61588e-06	3.86877e-06
Group II	DTXSID90872910	N-(p-toluenesulfonyl)-N'-(3-(p-toluenesulfonyloxy)phenyl)urea	Pergafast 201	Pergafast	460.52	232938-43-1	CC1=CC=C(C=C1)S(=O)(=O)NC(=O)NC2=CC(=CC=C2)OS(=O)(=O)C3=CC=C(C=C3)C	3.83	-	3.97	3.9	average prediction	4.11	experimental, this study	4.35		7.4	0.000890457	0.99911	-	experimental, this study			3.27457	Kow QSAR (∆mw = 1)	3.3381	Kow QSAR	3.47164	Kow QSAR + log(1.36 kg/L)	3.46592	QSAR for charges species derived from PFAS (Qin 2024)	3.46593	speciation considered	0.564931	QSAR for neutral species from Endo (2012) and charged species derived from PFAS (Qin 2024)	5.21711e-05	5.21711e-05	0.000137747	0.000137747	0.000137747	0.00011006	0.000123903
	DTXSID50872911	4,4'-Bis(p-tolylsulfonylureido)diphenylmethane	BTUM	BTUM	592.69	151882-81-4	CC1=CC=C(C=C1)S(=O)(=O)NC(=O)NC2=CC=C(C=C2)CC3=CC=C(C=C3)NC(=O)NS(=O)(=O)C4=CC=C(C=C4)C	4.26	-	5.38	4.82	average prediction	4.82	average prediction	4.59	5.07	7.4	7.21058e-06	0.00465554	0.995337	experimental, this study			3.98823	Kow QSAR (∆mw = 1)	3.8422	Kow QSAR	3.97574	Kow QSAR + log(1.36 kg/L)	4.00117	QSAR for charges species derived from PFAS (Qin 2024)	4.00117	speciation considered	0.57222	QSAR for neutral species from Endo (2012) and charged species derived from PFAS (Qin 2024)	2.8233e-05	2.8233e-05	8.55011e-05	8.55011e-05	8.55011e-05	6.65245e-05	7.60128e-05
Group III	DTXSID9047960	4,4'-Thiodiphenol	BPT	BPT	218.27	2664-63-3	Oc1ccc(Sc2ccc(O)cc2)cc1	3.34	3.33	2.99	3.34	experimental, Hansch, 1995	3.29	experimental, this study	8.73	9.54	7.4	0.955007	0.044669	0.000323599	experimental, this study			3.42495	Kow QSAR	2.7559	Kow QSAR	2.88944	Kow QSAR + log(1.36 kg/L)	3.57871	QSAR for charges species derived from PFAS (Qin 2024)	2.95948	speciation considered	1.87959	QSAR for neutral species from Endo (2012) and charged species derived from PFAS (Qin 2024)	1.85233e-05	1.85233e-05	3.85923e-05	3.85923e-05	3.85923e-05	3.10616e-05	3.4827e-05
	DTXSID9022445	Bis(4-hydroxyphenyl)methane	Bisphenol F	BPF	200.23	620-92-8	C1=CC(=CC=C1CC2=CC=C(C=C2)O)O	2.91	3.06	2.9	2.91	experimental, Hansch 1995	2.71	experimental, this study	9.53	10.27	7.4	0.992632	0.00735848	9.92632e-06	experimental, this study			2.85421	Kow QSAR	2.3441	Kow QSAR	2.47764	Kow QSAR + log(1.36 kg/L)	n/a		2.47764	Kow QSAR	1.47828	QSAR for neutral species from Endo (2012)	4.70229e-05	4.70229e-05	7.12981e-05	7.12981e-05	7.12981e-05	6.24731e-05	6.68856e-05
	DTXSID4047963	1,1'-Bis(4-hydroxyphenyl)cyclohexane	Bisphenol Z	BPZ	268.356	843-55-0	C1CCC(CC1)(C2=CC=C(C=C2)O)C3=CC=C(C=C3)O	4.08	5	4.54	4.54	average prediction	4.64	experimental, this study	9.35	10.14	7.4	0.988884	0.0110955	2.01904e-05	experimental, this study			4.80203	Kow QSAR	3.7144	Kow QSAR	3.84794	Kow QSAR + log(1.36 kg/L)	n/a		3.84794	Kow QSAR	2.86597	QSAR for neutral species from Endo (2012)	3.50883e-06	3.50883e-06	1.1072e-05	1.1072e-05	1.1072e-05	7.38919e-06	9.23058e-06
	DTXSID9022526	Benzyl 4-hydroxybenzoate	Benzylparaben	BzPB	228.247	94-18-8	C1=CC=C(C=C1)COC(=O)C2=CC=C(C=C2)O	3.56	3.7	3.51	3.56	experimental, Lehner 1993	3.3	experimental, this study	9.62		7.4	0.99401	0.00598951	-	experimental, this study	3.91	LSER database	3.45065	Kow QSAR (∆mw = 1)	2.763	Kow QSAR	2.89654	Kow QSAR + log(1.36 kg/L)	3.59799	QSAR for charges species derived from PFAS (Qin 2024)	2.90689	speciation considered	1.90349	QSAR for neutral species from Endo (2012) and charged species derived from PFAS (Qin 2024)	1.65813e-05	1.65813e-05	3.3596e-05	3.3596e-05	3.3596e-05	2.7005e-05	3.03005e-05
	DTXSID7063712	Methyl bis(4-hydroxyphenyl)acetate	Benzeneacetic acid	Bz	258.273	5129-00-0	O=C(OC)C(C1=CC=C(O)C=C1)C2=CC=C(O)C=C2	3.45	2.75	2.48	2.89333	average prediction	2.06	experimental, this study	7.83	8.34	7.4	0.707117	0.262719	0.0301642	experimental, this study			2.06772	Kow QSAR (∆mw = 1)	1.8826	Kow QSAR	2.01614	Kow QSAR + log(1.36 kg/L)	2.56079	QSAR for charges species derived from PFAS (Qin 2024)	2.25508	speciation considered	0.903588	QSAR for neutral species from Endo (2012) and charged species derived from PFAS (Qin 2024)	0.000260469	0.000260469	0.000345274	0.000345274	0.000345274	0.000317825	0.00033155
	DTXSID5051444	4,4'-(1-Phenylethylidene)bisphenol	Bisphenol AP	BPAP	290.362	1571-75-1	CC(C1=CC=CC=C1)(C2=CC=C(C=C2)O)C3=CC=C(C=C3)O	3.71	4.86	4.57	4.38	average prediction	5.06	experimental, this study	9.1	9.99	7.4	0.980388	0.0195613	5.02803e-05	experimental, this study			5.22287	Kow QSAR	4.0126	Kow QSAR	4.14614	Kow QSAR + log(1.36 kg/L)	n/a		4.14614	Kow QSAR	3.16462	QSAR for neutral species from Endo (2012)	2.58604e-06	2.58604e-06	8.67045e-06	8.67045e-06	8.67045e-06	5.44266e-06	7.05656e-06
	DTXSID7037717	4,4'-(1,1,1,3,3,3-Hexafluoropropane-2,2-diyl)diphenol	Bisphenol AF	BPAF	336.23	1478-61-1	C1=CC(=CC=C1C(C2=CC=C(C=C2)O)(C(F)(F)F)C(F)(F)F)O	4.02	4.47	3.47	3.98667	average prediction	4.72	experimental, this study	8.73	9.43	7.4	0.954918	0.0446649	0.000416837	experimental, this study			4.86921	Kow QSAR (∆mw = 1)	3.7712	Kow QSAR	3.90474	Kow QSAR + log(1.36 kg/L)	n/a		3.90474	Kow QSAR	2.90846	QSAR for neutral species from Endo (2012)	3.3859e-06	3.3859e-06	1.08071e-05	1.08071e-05	1.08071e-05	7.16799e-06	8.98755e-06
	DTXSID8029282	4,4'-(1,3-Dimethylbutylidene)diphenol	Bisphenol-MIKB	BP-MIBK	270.37	6807-17-6	CC(C)CC(C)(C1=CC=C(C=C1)O)C2=CC=C(C=C2)O	3.92	5.04	4.45	4.47	average prediction	4.47	average prediction	9.7	10.5	7.4	0.995009	0.00498686	3.9612e-06	ACD pKa/GALAS			4.63274	Kow QSAR (∆mw = 1)	3.5937	Kow QSAR	3.72724	Kow QSAR + log(1.36 kg/L)	n/a		3.72724	Kow QSAR	2.74624	QSAR for neutral species from Endo (2012)	4.02591e-06	4.02591e-06	1.23006e-05	1.23006e-05	1.23006e-05	8.39889e-06	1.03497e-05
	DTXSID4022442	4,4'-(Butane-2,2-diyl)diphenol	Bisphenol B	BPB	242.318	77-40-7	CCC(C)(C1=CC=C(C=C1)O)C2=CC=C(C=C2)O	3.77	4.13	3.92	3.94	average prediction	3.72	experimental, this study	9.53	10.33	7.4	0.992633	0.00735849	8.64547e-06	experimental, this study			3.87431	Kow QSAR	3.0612	Kow QSAR	3.19474	Kow QSAR + log(1.36 kg/L)	n/a		3.19474	Kow QSAR	2.20525	QSAR for neutral species from Endo (2012)	8.96614e-06	8.96614e-06	2.18284e-05	2.18284e-05	2.18284e-05	1.65151e-05	1.91718e-05
	DTXSID7020182	4,4'-(Propane-2,2-diyl)diphenol	Bisphenol A	BPA	228.291	80-05-7	CC(C)(C1=CC=C(C=C1)O)C2=CC=C(C=C2)O	3.32	3.64	3.63	3.32	experimental, Hansch, 1995	4.25	experimental, this study	8.78	9.85	7.4	0.999	0.000794	9.99e-08	experimental, this study	3.42	LSER database	3.65	Kwon et al. 2006	3.4375	Endo and Goss 2011	3.57104	exp. + log(1.36 kg/L)	n/a		3.01	Endo and Goss 2011	2.58957	QSAR for neutral species from Endo (2012) and charged species derived from PFAS (Qin 2024)	1.18018e-05	1.18018e-05	2.5743e-05	2.5743e-05	2.5743e-05	2.00977e-05	2.29203e-05
	DTXSID3047891	4,4′-Ethylidenbisphenol	Bisphenol E	BPE	214.264	2081-08-5	CC(c1ccc(O)cc1)c2ccc(O)cc2	3.24	3.19	2.98	3.13667	average prediction	4.05	experimental, this study	9.04	9.99	7.4	0.977548	0.0223943	5.75623e-05	experimental, this study			4.20163	Kow QSAR	3.2955	Kow QSAR	3.42904	Kow QSAR + log(1.36 kg/L)	n/a		3.42904	Kow QSAR	2.43626	QSAR for neutral species from Endo (2012)	6.1423e-06	6.1423e-06	1.68239e-05	1.68239e-05	1.68239e-05	1.21816e-05	1.45027e-05
Group IV	DTXSID4058655	4-((4-(phenylmethoxy)phenyl)sulfonyl)-phenol	Bisphenol S-MPE	BPS-MPE	340.39	63134-33-8	C1=CC=C(C=C1)COC2=CC=C(C=C2)S(=O)(=O)C3=CC=C(C=C3)O	3.95	3.92	3.92	3.93	average prediction	4.28	experimental, this study	7.73		7.4	0.681322	0.318678	-	experimental, this study			4.29601	Kow QSAR (∆mw = 1)	3.4588	Kow QSAR	3.59234	Kow QSAR + log(1.36 kg/L)	4.232	QSAR for charges species derived from PFAS (Qin 2024)	3.90859	speciation considered	2.44668	QSAR for neutral species from Endo (2012) and charged species derived from PFAS (Qin 2024)	1.17131e-05	1.17131e-05	3.54278e-05	3.54278e-05	3.54278e-05	2.67753e-05	3.11016e-05
	DTXSID10629100	4-[[4-(Allyloxy)phenyl]sulfonyl]phenol	Bisphenol S-MAE	BPS-MAE	290.33	97042-18-7	C=CCOC1=CC=C(C=C1)S(=O)(=O)C2=CC=C(C=C2)O	2.64	3.05	2.86	2.85	average prediction	2.85	average prediction	8	-	7.4	0.79924	0.20076	-	ACD pKa/GALAS			2.91195	Kow QSAR (∆mw = 1)	2.4435	Kow QSAR	2.57704	Kow QSAR + log(1.36 kg/L)	3.19396	QSAR for charges species derived from PFAS (Qin 2024)	2.78929	speciation considered	1.49266	QSAR for neutral species from Endo (2012) and charged species derived from PFAS (Qin 2024)	5.06522e-05	5.06522e-05	9.29777e-05	9.29777e-05	9.29777e-05	7.85988e-05	8.57883e-05
	DTXSID2058706	4-((4-Isopropoxyphenyl)sulfonyl)phenol	D-8	D8	292.35	95235-30-6	CC(C)OC1=CC=C(C=C1)S(=O)(=O)C2=CC=C(C=C2)O	2.57	3.12	2.92	2.87	average prediction	2.87	average prediction	7.6		7.4	0.613137	0.386863	-	experimental, this study			2.83283	Kow QSAR (∆mw = 1)	2.4577	Kow QSAR	2.59124	Kow QSAR + log(1.36 kg/L)	3.13462	QSAR for charges species derived from PFAS (Qin 2024)	2.88461	speciation considered	1.40317	QSAR for neutral species from Endo (2012) and charged species derived from PFAS (Qin 2024)	6.61238e-05	6.61238e-05	0.000128604	0.000128604	0.000128604	0.000108023	0.000118314
	DTXSID3022409	4,4'-Sulfonyldiphenol	Bisphenol S	BPS	250.27	80-09-1	C1=CC(=CC=C1O)S(=O)(=O)C2=CC=C(C=C2)O	-0.1	1.65	1.805	1.11833	average prediction	1.97	experimental, this study	7.28	8.16	7.4	0.392566	0.517503	0.0899316	experimental, this study			1.76609	Kow QSAR (∆mw = 1)			1.31	fixed @ 1.31 at logKow < 2 (DeBryun and Gobas 1988)	2.33457	QSAR for charges species derived from PFAS (Qin 2024)	2.14382	speciation considered	0.694918	QSAR for neutral species from Endo (2012) and charged species derived from PFAS (Qin 2024)	0.000504235	0.000504235	0.000634837	0.000634837	0.000634837	0.000593296	0.000614066
	DTXSID9052183	2,4'-Dihydroxydiphenyl sulfone	2,4-Bisphenol S	2,4-BPS	250.27	5397-34-2	C1(O)=CC=CC=C1S(C1=CC=C(O)C=C1)(=O)=O	-0.08	1.65	1.958	1.176	average prediction	1.9	experimental, this study	7.31	8.43	7.4	0.426424	0.524616	0.04896	experimental, this study			1.72365	Kow QSAR (∆mw = 1)			1.31	fixed @ 1.31 at logKow < 2 (DeBryun and Gobas 1988)	2.30274	QSAR for charges species derived from PFAS (Qin 2024)	2.09298	speciation considered	0.675691	QSAR for neutral species from Endo (2012) and charged species derived from PFAS (Qin 2024)	0.000548861	0.000548861	0.000676993	0.000676993	0.000676993	0.000636212	0.000656603
Group V		trans-2,2,4,4-Tetramethyl-1,3-cyclobutanediol	trans -TMCD	t-TMCD	144.214		CC1(C)C(O)C(C)(C)C1O	1.63	1.27	0.997	1.299	same as r-TMCD	1.299	same as r-TMCD	15.4	-	7.4	1	1e-08	-	experimental, this study			1.43199	Kow QSAR			1.31	fixed @ 1.31 at logKow < 2 (DeBryun and Gobas 1988)			1.31	fixed @ 1.31 at logKow < 2 (DeBryun and Gobas 1988)	0.46528	QSAR for neutral species from Endo (2012) and charged species derived from PFAS (Qin 2024)	0.000980412	0.000980412	0.0010228	0.0010228	0.0010228	0.0010084	0.0010156
	DTXSID9044908	2,2,4,4-Tetramethyl-1,3-cyclobutanediol (racemate)	racemic TMCD	r-TMCD	144.214	3010-96-6	CC1(C)C(O)C(C)(C)C1O	1.63	1.27	0.997	1.299	average prediction	1.299	average prediction	-	-	7.4	1	0	0	experimental, this study			1.43199	Kow QSAR			1.31	fixed @ 1.31 at logKow < 2 (DeBryun and Gobas 1988)	n/a		1.31	fixed @ 1.31 at logKow < 2 (DeBryun and Gobas 1988)	0.46528	QSAR for neutral species from Endo (2012)	0.000980412	0.000980412	0.0010228	0.0010228	0.0010228	0.0010084	0.0010156

## Sheet: S2
Table S2. Re-evaluated Tox21 Data (Adamovsky et al 2024), Relative Effect Potency (REPBPA) and Specificity Ratio (SRbaseline).
Adamovsky, O., Groh, K.J., Bialk-Bielinska, A., Escher, B.I., Beaudouin, R., Mora Lagares, L., Tollefsen, K.E., Fenske, M., Mulkiewicz, E., Creusot, N., Sosnowska, A., Loureiro, S., Beyer, J., Repetto, G., Stern, A., Lopes, I., Monteiro, M., Zikova-Kloas, A., Elersek, T., Vracko, M., Zdybel, S., Puzyn, T., Koczur, W., Ebsen Morthorst, J., Holbech, H., Carlsson, G., Orn, S., Herrero, O., Siddique,…
Compound	CAS	Endpoint	log Dlipw	IC10,baseline (M)	EC10 (M)	SRbaseline	REPBPA
BPA	80-05-7	TOX21_CAR_Antagonist	3.65	7.94645e-05	5.44722e-07	145.881	1
BPA	80-05-7	TOX21_CAR_Agonist	3.65	7.94645e-05	1.37146e-06	57.9415	1
BPA	80-05-7	TOX21_AR_LUC_MDAKB2_Antagonist_0,5nM_R1881	3.65	7.94645e-05	2.42258e-06	32.8016	1
BPA	80-05-7	ATG_NRF2_ARE_CIS_up	3.65	7.94645e-05	7.56266e-06	10.5075	1
BPA	80-05-7	TOX21_PPARg_BLA_antagonist_ratio	3.65	7.94645e-05	7.64885e-06	10.3891	1
BPAF	1478-61-1	TOX21_CAR_Antagonist	3.83274	6.47929e-05	4.23121e-07	153.131	1.28739
BPAF	1478-61-1	TOX21_AR_LUC_MDAKB2_Antagonist_0,5nM_R1881	3.83274	6.47929e-05	2.92455e-06	22.1548	0.828359
BPAF	1478-61-1	TOX21_CAR_Agonist	3.83274	6.47929e-05	5.35438e-06	12.1009	0.256138
BPAF	1478-61-1	TOX21_PPARg_BLA_antagonist_ratio	3.83274	6.47929e-05	5.7461e-06	11.276	0.320718
BPAP	1571-75-1	TOX21_CAR_Antagonist	4.58982	3.0367e-05	1.10614e-06	27.4532	1.23986
BPAP	1571-75-1	ATG_NRF2_ARE_CIS_up	4.58982	3.0367e-05	1.94784e-06	15.5901	3.88258
BPB	77-40-7	TOX21_CAR_Antagonist	4.10249	4.86921e-05	6.90967e-08	704.695	7.88348
BPB	77-40-7	ATG_NRF2_ARE_CIS_up	4.10249	4.86921e-05	4.31357e-07	112.881	17.5322
BPB	77-40-7	TOX21_CAR_Agonist	4.10249	4.86921e-05	1.14526e-06	42.5163	1.19751
BPB	77-40-7	TOX21_AR_LUC_MDAKB2_Antagonist_0,5nM_R1881	4.10249	4.86921e-05	2.57998e-06	18.873	0.938991
BPC	79-97-0	TOX21_AR_LUC_MDAKB2_Antagonist_0,5nM_R1881	4.48377	3.34996e-05	8.50228e-07	39.4007	2.84933
BPC	79-97-0	ATG_PPARg_TRANS_up	4.48377	3.34996e-05	1.88436e-06	17.7777	0.846517
BPC	79-97-0	TOX21_PPARg_BLA_antagonist_ratio	4.48377	3.34996e-05	3.09295e-06	10.831	0.595832
BPE	2081-08-5	TOX21_AR_LUC_MDAKB2_Antagonist_0,5nM_R1881	3.27177	0.000124813	1.62909e-06	76.6151	1.48707
BPE	2081-08-5	TOX21_PPARg_BLA_antagonist_ratio	3.27177	0.000124813	1.01966e-05	12.2407	0.180735
BPE	2081-08-5	TOX21_CAR_Agonist	3.27177	0.000124813	1.04482e-05	11.9459	0.131263
BPF	620-92-8	ATG_PPARg_TRANS_up	3.05714	0.000164273	3.94762e-06	41.6131	0.404076
BPF	620-92-8	TOX21_PPARg_BLA_antagonist_ratio	3.05714	0.000164273	9.54856e-06	17.204	0.193001
BPS	80-09-1	ATG_hPPARg_XSP2_up	1.0535	0.00474196	1.29232e-06	3669.34	1
BPS	80-09-1	ATG_PPARg_TRANS_up	1.0535	0.00474196	1.59514e-06	2972.76	1
BPS	80-09-1	ATG_chAR_XSP2_up	1.0535	0.00474196	7.34237e-06	645.835	1
BPS	80-09-1	TOX21_AR_LUC_MDAKB2_Antagonist_0,5nM_R1881	1.0535	0.00474196	3.70928e-05	127.84	0.0653112
BPT	2664-63-3	TOX21_AR_LUC_MDAKB2_Antagonist_0,5nM_R1881	3.49144	9.55539e-05	1.43006e-06	66.818	1.69404
BPT	2664-63-3	TOX21_PPARg_BLA_antagonist_ratio	3.49144	9.55539e-05	2.6595e-06	35.9293	0.692941
BPZ	843-55-0	TOX21_CAR_Antagonist	4.70344	2.74086e-05	4.5782e-07	59.8676	1.18982
BPZ	843-55-0	TOX21_PPARg_BLA_antagonist_ratio	4.70344	2.74086e-05	1.84288e-06	14.8727	1
TBBPA	79-94-7	TOX21_PPARg_BLA_antagonist_ratio	7.01245	5.62063e-06	6.19803e-08	90.6842	29.7333
TBBPA	79-94-7	ATG_hPPARg_XSP2_up	7.01245	5.62063e-06	2.0042e-07	28.0443	6.44807
TBBPA	79-94-7	ATG_PPARg_TRANS_up	7.01245	5.62063e-06	4.64264e-07	12.1066	3.43585
TBBPA	79-94-7	ATG_hPPARg_XSP1_up	7.01245	5.62063e-06	5.01517e-07	11.2073	2.57682
TCBPA	79-95-8	ATG_PPARg_TRANS_up	6.2095	8.87052e-06	2.35283e-07	37.7015	6.77966
TCBPA	79-95-8	ATG_hPPARg_XSP2_up	6.2095	8.87052e-06	3.99789e-07	22.188	3.2325
TCBPA	79-95-8	TOX21_PPARg_BLA_antagonist_ratio	6.2095	8.87052e-06	4.01912e-07	22.0708	4.58527

## Sheet: S3
Table S3. Bioassays including information on cell lines, reference compounds, cell culturing conditions.
1Qin, W., Henneberger, L., Gluge, J., Konig, M. and Escher, B.I. (2024). Baseline Toxicity Model to Identify the Specific and Nonspecific Effects of Per- and Polyfluoroalkyl Substances in Cell-Based Bioassays. Environ Sci Technol, 58(13): 5727-5738. 10.1021/acs.est.3c09950 Society (ACS). https://doi.org/10.1021/acs.est.3c09950
2Konig, M., Escher, B.I., Neale, P.A., Krauss, M., Hilscherova, K., Novak, J., Teodorovic, I., Schulze, T., Seidensticker, S., Kamal Hashmi, M.A., Ahlheim, J. and Brack, W. (2017). Impact of untreated wastewater on a major European river evaluated with a combination of in vitro bioassays and chemical analysis. Environ Pollut, 220(Pt B): 1220-1230. 10.1016/j.envpol.2016.11.011
3Brennan, J.C., He, G., Tsutsumi, T., Zhao, J., Wirth, E., Fulton, M.H. and Denison, M.S. (2015). Development of Species-Specific Ah Receptor-Responsive Third Generation CALUX Cell Lines with Enhanced Responsiveness and Improved Detection Limits. Environmental Science & Technology, 49(19): 11903-11912. 10.1021/acs.est.5b02906
4Escher, B.I., Dutt, M., Maylin, E., Tang, J.Y., Toze, S., Wolf, C.R. and Lang, M. (2012). Water quality assessment using the AREc32 reporter gene assay indicative of the oxidative stress response pathway. J Environ Monit, 14(11): 2877-2885. 10.1039/c2em30506b
5Lee, J., Konig, M., Braun, G. and Escher, B.I. (2024). Water Quality Monitoring with the Multiplexed Assay MitoOxTox for Mitochondrial Toxicity, Oxidative Stress Response, and Cytotoxicity in AREc32 Cells. Environ Sci Technol, 58(13): 5716-5726. 10.1021/acs.est.3c09844
6Lee, J., Huchthausen, J., Schlichting, R., Scholz, S., Henneberger, L. and Escher, B.I. (2022). Validation of an SH-SY5Y Cell-Based Acetylcholinesterase Inhibition Assay for Water Quality Assessment. Environ Toxicol Chem, 41(12): 3046-3057. 10.1002/etc.5490
Name of bioassay	Cell line	Target	Abbreviation	Provider	Well Plate	Medium- Base	Source	Serum/Substrate	Source	Cell Number	Reference Compound	CAS-Nr	Test concentration range	Cell Viability Detection Method	Reference
PPAR gamma-UAS-bla 293H	HEK293H	Peroxisome proliferator-activated receptor γ	PPARγ	invitrogen, now ThermoFisherScientific, (Waltham, MA, U.S.)	354663, Corning Inc., NY	98% OptiMEM	Cat.11058021, GIBCO, (Waltham, MA, U.S.)	2% charcoal stripping (cs) fetal bovine serum (FBS)	12676029, GIBCO, (Waltham, MA, U.S.)	6500	Rosiglitazone	122320-73-4	1.07 ×10-12- 1.04 ×10-6 M	Cell Confluency (IncuCyte S3 Live-Cell Analysis System (Sartorius AG, Essen, Germany) and TToxBLAzer™ DualScreen Kit (Thermo Fisher Scientific) for Metabolic Experiments	Qin et al. 2024
ER alpha-UAS-bla GripTite	HEK293T	Estrogen Receptor ERα	ERα	invitrogen, now ThermoFisherScientific, (Waltham, MA, U.S.)	354663, Corning Inc., NY	98% OptiMEM	Cat.11058021, GIBCO, (Waltham, MA, U.S.)	2% charcoal stripping (cs) fetal bovine serum (FBS)	12676029, GIBCO, (Waltham, MA, U.S.)	5000	17ß-Estradiol (E2)	50-28-2	9.79 ×10-14- 1.01 ×10-8 M	Cell Confluency (IncuCyte S3 Live-Cell Analysis System (Sartorius AG, Essen, Germany) and TToxBLAzer™ DualScreen Kit (Thermo Fisher Scientific) for Metabolic Experiments	König et al. 20172
AhR CALUX	H4IIe (based on rat hepatoma cells H4L7.5c2 with AhR Luc reporter)	Aryl hydrocarbon receptor	AhR	M. Denison, University of California, (CA, U.S.)	356660, Corning Inc. NY	90% DMEM	Cat.31966021, GIBCO, (Waltham, MA, U.S.)	10% fetal bovine serum	10099141, GIBCO, (Waltham, MA, U.S.)	3250	2,3,7,8-Tetrachloro-dibenzo-p-dioxin (TCDD)	1746-01-6	2.10 ×10-14- 2.15 ×10-10 M	Cell Confluency (IncuCyte S3 Live-Cell Analysis System (Sartorius AG, Essen, Germany)	Brennan et al. 2015 3
MitoOxTox	AREc32 (based on MCF7 with plasmid pcDNA3.1 and pGL-8xARE)	Antioxidant response element	ARE*	Cancer Research, U.K.	3765, Corning Inc., NY	90% DMEM	Cat.31966021, GIBCO, (Waltham, MA, U.S.)	10% fetal bovine serum	10099141, GIBCO, (Waltham, MA, U.S.)	2650	tert-Butyl hydroquinone (tBHQ)	1948-33-0	1.68 ×10-8- 1.73 ×10-5 M	Cell Confluency (IncuCyte S3 Live-Cell Analysis System (Sartorius AG, Essen, Germany)	Escher et al. 20124
		Mitochondrial Membrane Potential	MMP*								Azoxystrobin	131860-33-8	6.72 ×10-8- 6.88 ×10-5 M	Cell Confluency (IncuCyte S3 Live-Cell Analysis System (Sartorius AG, Essen, Germany)	Lee et al. 20245
SH-SY5Y (Neurite Outgrowth Inhibition)	SH-SY5Y	Neurotoxicity based on neurite outgrowth inhibition (NOI)	NOI	Sigma-Aldrich (St. Louis, MO, U.S.)	356667, Corning Inc., NY	Neurobasal medium	Cat.12348017, GIBCO, (Waltham, MA, U.S.)	2% B-27 Supplement and 2% GlutaMAX Supplement	17504044, 35050061, GIBCO, (Waltham, MA, U.S.)	3100	Narciclasine	29477-83-6	9.13 ×10-11- 1.87 ×10-5 M	Live-dead staining with Nuclear Green LcS1 (138904, Abcam, Cambridge, U.K.) and propidium iodide (Abcam, Cambridge, U.K.)	Lee et al. 20226
*both MMP and ARE are measured in the same well and cells as a muliplexed assay (MitoOxTox)

## Sheet: S4
Table S4. Assay medium composition and cell composition.
Data from Qin, W.; Henneberger, L.; Gluge, J.; Konig, M.; Escher, B. I. Baseline Toxicity Model to Identify the Specific and Nonspecific Effects of Per- and Polyfluoroalkyl Substances in Cell-Based Bioassays. Environ Sci Technol 2024, 58 (13), 5727–5738. DOI: 10.1021/acs.est.3c09950
Assay medium	VFprotein,medium (mL/L)	VFlipid,medium (mL/L)	VFw,medium (L/L)	Vcell,medium (L)
98% OptiMEM+2% csFBS	0.94	1.47e-05	999	4e-05
90% DMEM+10% FBS	3.02	7.44e-05	997	4e-05
90% DMEM+10% FBS	3.02	7.44e-05	997	4e-05
Neurobasal medium+2% B-27 Supplement+2% GlutaMAX Supplement	2.38	3.89e-06	997	4e-05
10% FBS	3	7e-05	997	4e-05

## Sheet: S5
Table S5. All descriptors of the concentration-response curves.
Dosing range refers to cases where two dosing ranges were necessary to derive the effect and inhibitory concentrations. (all = both IC10 and EC10 were derived from one concentration range, low = range used to derive EC10, high = range used to derive IC10).
Model refers to which fits were used for further cacluations (Model (1 = linear model, 2 = non-linear, log-logistic model)
no effect means that no EC10 could be derived because the response was below the treshold of 10% at the highest tested concentration (or at IC10 for cytotoxicity)
no cytotoxicity means that no IC10 could be derived because cytotoxicity was below the 10% at the highest tested concentration
masked by cytotoxicity refers to EC10 that were measured at concentrations > IC10
Compound	Bioassay	Dosing range	EC10, linear	SE EC10, linear	R2 EC10, linear	logEC10	SE log EC10	R2 EC10, log	EC10, linear transformed	SE EC10, linear transformed	R2 EC10, linear transformed	IC10, linear	SE IC10, linear	R2 EC10, linear	logIC10	SE logIC10	R2 IC10, log	IC10, linear transformed	SE IC10, linear transformed	R2 IC10, linear transformed	Model (1 = linear, 2 = non-linear)
TCBPA	ARE	all	no effect			no effect						8.16e-05	1.23e-07	0.64	-4.10541	0.124607	0.66	7.84e-05	1.16e-05	0	2
TBBPA	ARE	all	no effect			no effect						0.000113696	1.88e-07	0.6	-3.88941	0.0867894	0.73	0.000128999	1.32e-05	0	2
TMBPF	ARE	all	no effect			no effect						no cytotoxicity			no cytotoxicity						2
BPPH	ARE	all	no effect			no effect						5.76e-06	8.52e-09	0.74	-5.54392	0.166897	0.85	2.86e-06	5.74e-07	0	2
BPG	ARE	all	no effect			no effect						7.17e-06	1.64e-08	0.6	-5.21963	0.200999	0.76	6.03e-06	1.48e-06	0.43	2
BADGE	ARE	all	no effect			no effect						3.62e-05	8.7e-08	0.73	-4.41416	0.123721	0.67	3.85e-05	5.68e-06	0	2
BPP	ARE	all	no effect			no effect			2.47e-05	9.61e-07		1.48e-05	3.91e-08	0.38	-4.7903	0.0517835	0.66	1.62e-05	9.88e-07	0	2
Pergafast	ARE	all	no effect			no effect						4.06e-05	1.6e-07	0.15	no cytotoxicity						2
BTUM	ARE	all	no effect			no effect						no cytotoxicity			no cytotoxicity						2
BPT	ARE	all	8.56e-05	1.1e-07	0.79	masked by cytotoxicity			0.00150438			0.000307402	1.25e-06	0.21	-3.75814	0.0173264	0.47	0.000174528	3.55e-06	0	2
BPF	ARE	all	no effect			masked by cytotoxicity			0.00147245	0.000411805		0.000689698	1.42e-06	0.48	-3.18312	0.0676218	0.61	0.000655961	5.23e-05	0	2
BPZ	ARE	all	no effect			no effect						3.45e-05	1.06e-07	0.37	-4.13819	0.796221	0.43	7.27e-05	0.000113109	0	2
BzPB	ARE	all	3.21e-05	7.9e-08	0.72	-4.71252	0.269925	0.9	1.67e-05	3.15e-06	0.9	0.000122953	2.27e-07	0.66	-4.04817	0.274234	0.78	8.95e-05	3.08e-05	0	2
Bz	ARE	all	no effect			no effect			0.00219905	0.00099229		0.000389211	1.25e-06	0.31	-3.3047	0.0647971	0.62	0.00049579	3.79e-05	0.52	2
BPAP	ARE	all	no effect			no effect						2.44e-05	4.87e-08	0.53	-4.50321	0.264576	0.54	3.14e-05	1.04e-05	0	2
BPAF	ARE	all	no effect			no effect						1.82e-05	3.4e-08	0.57	-4.73493	0.0945429	0.53	1.84e-05	2.06e-06	0	2
BP-MIBK	ARE	all	no effect			no effect						2.75e-05	8.35e-08	0.41	-4.48399	0.0233448	0.87	3.28e-05	9e-07	0.77	2
BPB	ARE	all	no effect			no effect						3.87e-05	4.64e-08	0.74	-4.42788	0.0356748	0.74	3.73e-05	1.57e-06	0.61	2
BPP	ARE	all	no effect			no effect			2.47e-05	9.61e-07		1.48e-05	3.91e-08	0.38	-4.7903	0.0517835	0.66	1.62e-05	9.88e-07	0	2
BPA	ARE	all	no effect			masked by cytotoxicity			0.00150812			8.19e-05	1.41e-07	0.64	-4.15512	0.217231	0.8	7e-05	1.86e-05	0.56	2
BPE	ARE	all	no effect			masked by cytotoxicity			0.00372028			0.000110085	2.01e-07	0.59	-4.09916	0.0359686	0.77	7.96e-05	3.37e-06	0.58	2
BPS-MPE	ARE	all	5.57e-05	1.01e-07	0.68	no effect			0.000133157	4.14e-05		0.000119374	4.19e-07	0.3	-4.1017	0.0247347	0.6	7.91e-05	2.3e-06	0.55	2
BPS-MAE	ARE	all	no effect			no effect						0.000492873	9.57e-07	0.6	-3.41384	0.101603	0.73	0.000385621	4.64e-05	0.54	2
D8	ARE	all	0.00107857	1.54e-06	0.83	-2.91385	0.133251	0.85	0.000931956	0.000104077	0.85	0.0022799	1.17e-05	0.24	-2.66606	0.101667	0.43	0.00215746	0.000260042	0	2
BPS	ARE	all	no effect			no effect						0.00130741	3.41e-06	0.38	-2.85585	0.0187584	0.41	0.00139363	3.07e-05	0	2
2,4-BPS	ARE	all	no effect			no effect			0.0887323			0.000929986	3.89e-06	0.18	-3.05316	0.0210552	0.47	0.000884788	2.19e-05	0	2
Trans TMCD	ARE	all	no effect			no effect						no cytotoxicity			no cytotoxicity						2
Racemic TMCD	ARE	all	no effect			no effect						no cytotoxicity			no cytotoxicity						2
TCBPA	AhR	all	0.000168668	2.2e-07	0.46	no effect			7.24e-05	3.17e-06		no cytotoxicity			-4.0453	0.0100079	0.8	9.01e-05	1.06e-06	0.77	2
TBBPA	AhR	all	no effect			-3.93127	no error calculation possible	0.18	0.000121603		0	9.28e-05	1.5e-07	0.61	-3.80218	no error calculation possible	0.74	0.000157695		0	1
TMBPF	AhR	all	no effect			no effect			0.000103238	1.63e-06		0.000111481	1.94e-07	0.59	-3.98032	0.0107383	0.79	0.000104635	1.32e-06	0.74	2
BPPH	AhR	all	9.54e-06	5.59e-09	0.9	-5.01674	0.0207001	0.6	9.38e-06	1.13e-07	0	1.29e-05	1.61e-08	0.58	-4.743	0.0121132	0.93	1.81e-05	2.57e-07	0.9	1
BPG	AhR	all	no effect			no effect						2.1e-05	3.61e-08	0.61	-4.61368	0.00624656	0.93	2.43e-05	1.79e-07	0.91	1
BADGE	AhR	all	no effect			no effect						no cytotoxicity			no cytotoxicity						1
BPP	AhR	all	no effect			no effect			4.41e-05	1.81e-06		3.65e-05	7.11e-08	0.32	-4.50753	0.00531284	0.82	3.11e-05	1.94e-07	0.8	2
Pergafast	AhR	all	2.29e-05	6.35e-09	0.92	-4.61169	0.036697	0.41	2.45e-05	1.06e-06	0	no cytotoxicity			no cytotoxicity						1
BTUM	AhR	all	no effect			no effect						no cytotoxicity			no cytotoxicity						1
BPT	AhR	all	no effect			masked by cytotoxicity			9.56e-05	2.89e-06		5e-05	2.32e-08	0.89	-4.09334	0.0124595	0.93	8.07e-05	1.18e-06	0	1
BPF	AhR	all	0.000166998	2.21e-07	0.8	masked by cytotoxicity			0.000217123	1.03e-05		0.000291784	4.14e-07	0.72	-3.53486	0.0113083	0.93	0.000291837	3.88e-06	0.9	2
BPZ	AhR	all	no effect			-4.0946	0.0649216	0.14			0	0.00010615	2.24e-07	0.28	-4.07698	0.00883921	0.73	8.38e-05	8.7e-07	0.49	2
BzPB	AhR	all	no effect			no effect			0.000173196	1.25e-05		0.000173772	3.24e-07	0.59	-3.54152	0.00715786	0.82	0.000287393	2.42e-06	0.8	1
Bz	AhR	all	6.2e-05	8.09e-08	0.93	-3.94101	0.165688	0.85	5.8e-05	5.03e-06	0.21	0.000108743	1.63e-07	0.84	-3.85055	0.0160538	0.98	0.000141075	2.66e-06	0.92	1
BPAP	AhR	all	no effect			no effect						no cytotoxicity			-4.01806	0.00558737	0.39	9.59e-05	6.3e-07	0.37	2
BPAF	AhR	all	no effect			no effect						3.11e-05	2.81e-08	0.7	-4.39863	0.00666099	0.94	3.99e-05	3.13e-07	0.9	1
BP-MIBK	AhR	all	no effect			no effect						no cytotoxicity			-4.04866	0.0285585	0.53	8.94e-05	3e-06	0	2
BPB	AhR	all	no effect			no effect						6.98e-05	7.32e-08	0.62	-4.0803	0.00487641	0.82	8.31e-05	4.76e-07	0.75	1
BPP	AhR	all	no effect			no effect			4.41e-05	1.81e-06		3.65e-05	7.11e-08	0.32	-4.50753	0.00531284	0.82	3.11e-05	1.94e-07	0.8	2
BPA	AhR	all	0.0002641	1.66e-07	0.81	no effect			0.000379719	4e-05		no cytotoxicity			-3.77474	0.0236493	0.62	0.000167983	4.67e-06	0.61	1
BPE	AhR	all	6.19e-05	4.64e-08	0.84	-4.11617	0.0339326	0.42	7.73e-05	2.27e-06	0	8.43e-05	9.51e-08	0.64	-3.97431	0.00754709	0.93	0.000106095	9.41e-07	0.91	1
BPS-MPE	AhR	all	no effect			no effect						5.18e-05	6.76e-08	0.8	-4.23636	0.0119069	0.95	5.8e-05	8.12e-07	0.92	1
BPS-MAE	AhR	all	no effect			no effect						8.24e-05	1.3e-07	0.71	-4.06518	0.0128908	0.87	8.61e-05	1.3e-06	0.83	1
D8	AhR	all	no effect			no effect						4.38e-05	1.22e-07	0.62	-4.56289	0.0118405	0.94	2.74e-05	3.81e-07	0.87	1
BPS	AhR	all	no effect			no effect						0.000237329	4.32e-07	0.67	-3.73336	0.0188615	0.93	0.000184772	4.1e-06	0.87	1
2,4-BPS	AhR	all	no effect			no effect						0.000217882	3.3e-07	0.73	-3.51998	0.00937783	0.98	0.000302008	3.33e-06	0.94	1
Trans TMCD	AhR	all	no effect			-2.0045	0.0363549	0.81	0.00849182	0.000270112	0.33	0.00893769	1.26e-05	0.63	-1.98801	0.00947557	0.67	0.0102799	0.000114443	0	1
Racemic TMCD	AhR	all	no effect			no effect						0.00829203	9.16e-06	0.76	-2.03904	0.0520958	0.64	0.00914023	0.000560738	0	1
TCBPA	ERα	all	3.44e-06	1.35e-09	0.93	-5.55324	0.0205996	0.93	2.8e-06	7.12e-08	0.85	1.51e-05	2.48e-08	0.25	-4.76593	0.0275819	0.62	6.86e-06	8.46e-07	0	1
TBBPA	ERα	all	no effect			no effect						no cytotoxicity			-4.80881	0.0279666	0.69	5.58e-06	5.82e-07	0.32	2
TMBPF	ERα	all	no effect			no effect						6.58e-06	2.38e-08	0.4	-5.17353	0.0290731	0.92	5.55e-06	1.63e-06	0	1
BPPH	ERα	all	no effect			no effect						no cytotoxicity			-5.08115	0.0215665	0.6	5.43e-06		0	2
BPG	ERα	all	9.31e-07	8.4e-10	0.94	-6.04474	0.0241569	0.92	9.02e-07	2.56e-08	0.66	no cytotoxicity			-5.15779	0.0177328	0.87	5.99e-06	2.6e-07	0.83	2
BADGE	ERα	all	no effect			no effect						no cytotoxicity			-4.7269	0.0280561	0.58	1.08e-05	8.03e-07	0	2
BPP	ERα	all	4.78e-07	6.48e-10	0.93	-6.16669	0.0940572	0.9	6.81e-07	7.59e-08	0.4	1.01e-05	5.3e-08	0.14	-5.07387	0.0245117	0.82	9.37e-06	4.1e-07	0.65	1
Pergafast	ERα	all	no effect			no effect						1.21e-05	6.74e-08	0.1	-4.95553	0.0225956	0.38	8.23e-06	1.49e-06	0	1
BTUM	ERα	all	no effect			no effect						3.66e-05	3.36e-07	0.52	no cytotoxicity						2
BPT	ERα	all	7.27e-07	1.74e-09	0.98	-6.54211	0.0248414	0.99	2.87e-07	8.38e-09	0.87	2.43e-05	5.49e-08	0.47	-4.52918	0.02119	0.8	4.06e-05	2.02e-06	0.7	1
BPF	ERα	all	1.45e-06	3.3e-09	0.96	-6.00212	0.0352254	0.99	9.67e-07	8.04e-08	0.81	0.000161347	3.34e-07	0.49	-3.78475	0.0423571	0.67	1.16e-05	2.06e-06	0.04	2
BPZ	ERα	all	no effect			-7.35316	0.0243423	0.98	4.43e-08	1.27e-09	0.66	6.53e-06	2.6e-08	0.28	-5.17775	0.0180363	0.91	8.13e-06	5.77e-07	0	2
BzPB	ERα	all	1.96e-06	3.68e-09	0.83	-5.52013	0.00578862	0.99	3.07e-06	1.84e-08	0.94	4.8e-05	1.07e-07	0.34	-4.37622	0.0244027	0.79	1.15e-05	1.87e-06	0.22	2
Bz	ERα	high	7.84e-07	4.8e-09	0.98	-6.83199	0.370645	1	1.23e-08		0.13	0.00101428	5.24e-06	0.19	-3.63474	0.02184	0.79	0.000117944	8.98e-06	0.77	1
Bz	ERα	low	1.06e-06	5.07e-10	0.99	-6.00458	0.0143219	1	9.9e-07	1.67e-08	0.95	no cytotoxicity			no cytotoxicity						1
BPAP	ERα	all	2.23e-07	5.38e-10	0.93	-6.71197	0.0193375	0.97	1.94e-07	4.41e-09	0.8	no cytotoxicity			-4.92734	0.0199213	0.87	1.11e-05	5.93e-07	0	2
BPAF	ERα	high	2.39e-08	8.59e-11	0.97	-8.11489	0.0944956	1	1e-08	6.04e-10	0.24	no cytotoxicity			-5.02371	0.0217136	0.76	5.56e-06	3.27e-07	0	2
BPAF	ERα	low	2.44e-08	1.48e-11	0.96	-7.49118	0.0211098	0.97	3.23e-08	8.01e-10	0.88	no cytotoxicity			no cytotoxicity						1
BP-MIBK	ERα	high	1.11e-07	2.33e-10	0.91	-8.24478	no error calculation possible	1	5.69e-09		0	7.36e-06	4.29e-08	0.14	-5.04475	0.0322602	0.75	1.03e-05	6.35e-07	0.6	1
BP-MIBK	ERα	low	1.43e-08	1.19e-11	0.95	-7.76412	0.034242	0.98	1.72e-08	6.93e-10	0.87	no cytotoxicity			no cytotoxicity						1
BPB	ERα	high	8.29e-08	2.92e-10	0.97	-7.27077	0.0261105	1	5.57e-08	1.25e-09	0.71	no cytotoxicity			-4.68043	0.0186799	0.67	6.28e-06	1.27e-06	0	2
BPB	ERα	low	1.35e-07	5.71e-11	0.97	-6.96598	0.0145132	0.97	1.07e-07	1.71e-09	0.9	no cytotoxicity			no cytotoxicity			1.18e-06	3.02e-06	0	1
BPP	ERα	all	4.78e-07	6.48e-10	0.93	-6.16669	0.0940572	0.9	6.81e-07	7.59e-08	0.4	1.01e-05	5.3e-08	0.14	-5.07387	0.0245117	0.82	9.37e-06	4.1e-07	0.65	1
BPA	ERα	high	1.81e-07	7.19e-10	0.97	-7.05878	0.150077	1	1.46e-07	4.64e-09	0.33	4.27e-05	1.33e-07	0.36	-4.32538	0.0449043	0.83	2.44e-05	2.23e-06	0	1
BPA	ERα	low	2.69e-07	1.96e-10	0.92	-6.43133	0.0140771	0.96	3.7e-07	6.13e-09	0.86	no cytotoxicity			no cytotoxicity						2
BPE	ERα	all	4.01e-07	4.96e-10	0.98	-6.34783	0.0127728	1	4.49e-07	6.74e-09	0.94	6.74e-05	4.46e-07	0.08	-4.22717	0.0258101	0.34	3.62e-05	6.08e-06	0.52	1
BPS-MPE	ERα	all	no effect			no effect						0.000112328	3.32e-07	0.14	-4.0029	0.0346009	0.2	3.17e-05	4.6e-06	0	1
BPS-MAE	ERα	all	1.41e-05	1.71e-08	0.86	-4.89641	0.0223927	0.88	1.26e-05	8.91e-07	0.61	0.000244181	3.01e-06	0.01	-3.84864	0.0370834	0.24	6.22e-05	6e-06	0.54	1
D8	ERα	all	1.41e-05	1.13e-08	0.95	-4.94887	0.0769704	0.91	1.21e-05	2.89e-06	0.68	no cytotoxicity			-3.73384	0.0438891	0.54	2.15e-05	2.07e-06	0.69	2
BPS	ERα	high	1.2e-06	1.77e-09	0.97	-5.96892	0.036682	0.99	1.15e-06	3.73e-08	0.86	0.000519896	1.07e-06	0.25	-3.32542	0.0179364	0.35	0.000102745	1.25e-05	0.53	1
BPS	ERα	low	1.43e-06	1.03e-09	0.97	-5.76186	0.0172213	0.99	1.65e-06	3.52e-08	0.9	no cytotoxicity			no cytotoxicity			5.72e-05	1.61e-06	0	1
2,4-BPS	ERα	all	5.15e-05	3.93e-08	0.94	-4.7027	0.140114	0.98	3.59e-05	9.75e-06	0	0.00041762	1.09e-06	0.35	-3.36403	0.0506219	0.45	0.000119155	3.55e-05	0.02	2
Trans TMCD	ERα	all	0.00303378	2.22e-06	0.88	-2.47142	0.0180576	0.9	0.00317594	0.000277961	0.85	no cytotoxicity			no cytotoxicity			0.00538442	0.000708251	0	1
Racemic TMCD	ERα	all	0.0128651	4.91e-06	0.91	-1.92736	0.0298303	0.55	0.0118206	0.000414569	0.16	no cytotoxicity			no cytotoxicity						1
TCBPA	MMP	all	1.15e-05	5.01e-09	0.98	-4.82846	0.0858867	0.85	1.6e-05	5.16e-07	0.37	7.25e-05	1.01e-07	0.66	-4.03155	0.0681414	0.65	9.3e-05	7.47e-06	0	2
TBBPA	MMP	all	1.94e-05	1.31e-08	0.95	-4.54897	0.194397	0.63	2.89e-05	1.09e-06	0	9.32e-05	1.51e-07	0.61	-3.97808	0.121839	0.72	0.000105177	1.53e-05	0.35	2
TMBPF	MMP	all	no effect			no effect			6.68e-05	1.7e-06		no cytotoxicity			-4.84877	0.033352	0.69	1.42e-05	5.56e-07	0.32	2
BPPH	MMP	all	no effect			-5.70728	0.0361901	0.86	1.94e-06	3.46e-08	0.79	5.66e-06	1.11e-08	0.63	-5.11093	0.052178	0.92	7.75e-06	4.76e-07	0.76	2
BPG	MMP	all	2.65e-06	1.05e-08	0.49	-5.50576	0.0821637	0.7	3.08e-06	5.73e-08	0	8.88e-06	1.36e-08	0.73	-5.05939	0.0401192	0.93	8.72e-06	4.12e-07	0.84	2
BADGE	MMP	all	no effect			no effect			9.1e-05	2.7e-06		8.59e-05	2.21e-07	0.41	-4.10383	0.0130363	0.85	7.87e-05	1.21e-06	0.81	2
BPP	MMP	all	1.16e-06	1.67e-09	0.88	-5.75042	0.0189375	0.96	1.76e-06	3.1e-08	0.87	no cytotoxicity			-4.65956	0.0297973	0.73	2.19e-05	7.67e-07	0	2
Pergafast	MMP	all	no effect			no effect						no cytotoxicity			no cytotoxicity						2
BTUM	MMP	all	no effect			no effect						no cytotoxicity			no cytotoxicity						2
BPT	MMP	all	no effect			-4.73824	0.0264983	0.9	1.82e-05	4.77e-07	0.78	0.000297057	2.25e-06	0.06	-3.6877	0.0279681	0.64	0.000205256	6.75e-06	0.22	2
BPF	MMP	all	0.000166936	3.65e-07	0.65	-3.78338	0.251521	0.48	0.000166895	9.4e-06	0	0.000499769	1e-06	0.53	-3.27902	0.0678796	0.72	0.000525989	4.21e-05	0	2
BPZ	MMP	all	1.31e-05	2.55e-08	0.62	-4.65502	0.476428	0.17	2.39e-05	4.97e-07	0	3.3e-05	1.06e-07	0.34	-4.48414	0.0230423	0.87	3.28e-05	8.88e-07	0.81	2
BzPB	MMP	all	1.68e-05	2.71e-08	0.88	-4.61236	0.0328798	0.92	2.45e-05	6.18e-07	0.8	0.00019436	4.86e-07	0.47	-3.52676	0.0279264	0.8	0.000297334	9.76e-06	0.7	2
Bz	MMP	all	3.72e-05	9.14e-08	0.67	-4.18973	0.0556793	0.58	5.74e-05	4.31e-06	0	0.000344164	9.9e-07	0.36	-3.46232	0.0135055	0.8	0.000344891	5.47e-06	0.72	3
BPAP	MMP	all	no effect			no effect			2.84e-05	1.14e-06		2.54e-05	5.94e-08	0.48	-4.45892	0.0121172	0.86	3.48e-05	4.95e-07	0.78	2
BPAF	MMP	all	3.05e-06	3.11e-09	0.91	-5.27395	0.0266858	0.88	5.27e-06	8.94e-08	0.8	2.87e-05	9.77e-08	0.3	-4.56531	0.0209899	0.82	2.72e-05	6.71e-07	0.74	2
BP-MIBK	MMP	all	7.7e-06	1.47e-08	0.54	-4.94442	0.0377062	0.52	1.12e-05	2e-07	0	no cytotoxicity			-4.48913	0.0131582	0.92	3.24e-05	5.01e-07	0.85	2
BPB	MMP	all	9.79e-06	1.82e-08	0.72	-4.78549	0.0361804	0.24	1.62e-05	3.91e-07	0	3.05e-05	3.84e-08	0.74	-4.45501	0.0503326	0.87	3.51e-05	2.08e-06	0.75	2
BPP	MMP	all	1.16e-06	1.67e-09	0.88	-5.75042	0.0189375	0.96	1.76e-06	3.1e-08	0.87	no cytotoxicity			-4.65956	0.0297973	0.73	2.19e-05	7.67e-07	0	2
BPA	MMP	all	2.1e-05	3.62e-08	0.81	-4.55284	0.0295394	0.57	2.79e-05	8.15e-07	0	8.37e-05	1.55e-07	0.61	-4.08683	0.129012	0.81	8.19e-05	1.26e-05	0.43	2
BPE	MMP	all	no effect			-4.49413	0.029528	0.48	3.01e-05	8.58e-07	0	8.57e-05	1.71e-07	0.55	-4.10463	0.0411105	0.81	7.86e-05	3.8e-06	0.73	2
BPS-MPE	MMP	all	3.72e-06	6.82e-09	0.88	-5.25231	0.0177856	0.98	5.91e-06	1.23e-07	0.9	0.000188274	6.94e-07	0.26	-3.91016	0.0108318	0.79	0.000122981	1.57e-06	0.75	2
BPS-MAE	MMP	all	5.59e-05	1.12e-07	0.78	-4.10537	0.0428947	0.85	8.31e-05	2.65e-06	0.73	0.00101555	4.64e-06	0.17	-3.07354	0.0201145	0.6	0.000844237	2e-05	0	2
D8	MMP	all	5.8e-05	4.17e-08	0.98	-4.28417	0.0329201	0.95	5.14e-05	1.93e-06	0.81	0.00173996	1.12e-05	0.13	-2.67026	0.0119014	0.81	0.00213666	2.99e-05	0.71	2
BPS	MMP	all	7.55e-05	1.1e-07	0.86	-3.93171	0.0349719	0.89	0.000118486	3.11e-06	0.78	0.00143746	3.06e-06	0.43	-2.91501	0.0213037	0.52	0.00121617	3.04e-05	0	2
2,4-BPS	MMP	all	4.26e-05	4.88e-08	0.93	-4.22898	0.0316911	0.91	5.93e-05	1.65e-06	0.78	0.000936915	3.03e-06	0.25	-3.05355	0.0175596	0.46	0.000883986	1.82e-05	0	2
Trans TMCD	MMP	all	0.0140556	8.81e-06	0.79	-1.73334	0.385159	0.15	0.0184783	0.00950102	0.15	no cytotoxicity			no cytotoxicity						2
Racemic TMCD	MMP	all	no effect			no effect						no cytotoxicity			no cytotoxicity						2
TCBPA	PPARγ	high	7.4e-08	1.3e-10	0.96	-7.38068	0.0993944	0.39	4.16e-08	4.9e-09	0.14	1.84e-05	4.18e-08	0.27	-4.74	0.0178	0.8	5.23e-06	3.82e-07	0.73	1
TCBPA	PPARγ	low	1.92e-07	1.36e-10	0.98	-6.80966	0.0532556	0.98	1.55e-07	9.72e-09	0.83	no cytotoxicity			no cytotoxicity			7.55e-07	1.33e-07		2
TBBPA	PPARγ	high	4.99e-08	1.16e-10	0.93	-7.66126	0.0796265	0.68	2.18e-08	2.05e-09	0.27	9.26e-06	1.89e-08	0.31	-4.9	0.0279	0.67	2.57e-06	2.45e-07	0	2
TBBPA	PPARγ	low	1.13e-07	3.31e-10	0.97	-7.07141	0.0650481	0.98	8.48e-08	6.51e-09	0.8	no cytotoxicity			-6.35	0.0232	0.95			0.83	2
TMBPF	PPARγ	all	5.55e-07	7.43e-10	0.96	-6.48273	4.91e-08	0.06	3.29e-07	1.9e-14	0	3.65e-06	4.9e-09	0.83	-5.53	0.0383	0.96	4.21e-07	1.36e-07	0.83	2
BPPH	PPARγ	all	9.24e-07	1.74e-09	0.79	-6.2557	0.14128	0.02	5.55e-07	9.38e-08	0	8.25e-06	4.73e-08	0.11	-5.16	0.0283	0.71	4.34e-06	1.42e-07	0	2
BPG	PPARγ	all	1.61e-07	2.72e-10	0.95	-6.92997	0.274597	0.04	1.17e-07	4.05e-08	0	5.23e-06	1.26e-08	0.52	-5.19	0.0189	0.86	3.91e-06	1.72e-07	0.78	2
BADGE	PPARγ	all	no effect			no effect						no cytotoxicity			-4.62	0.0216	0.55	1.49e-05	5.66e-07	0	2
BPP	PPARγ	all	no effect			no effect						1.05e-05	4.56e-08	0.21	-5.02	0.00884	0.89	7.8e-06	1.94e-07	0.85	2
Pergafast	PPARγ	all	9.42e-07	1.46e-09	0.9	-6.1732	0.113105	0.59	6.71e-07	9.02e-08	0	2.22e-05	7.76e-08	0.22	-4.72	0.127	0.3	1.21e-06	4.06e-07	0	2
BTUM	PPARγ	all	2.64e-07	1.79e-09	0.99	-6.59149	0.0477138	1			0.82	4.34e-05	2.35e-07	0.76	-4.50839	0.16847	0.79			0.32	2
BPT	PPARγ	all	1.48e-06	2.16e-09	0.86	-6.01713	0.0967321	0.18	9.61e-07	1.1e-07	0.11	2.13e-05	1.3e-08	0.9	-4.76	0.0481	0.88	4.47e-06	1.04e-06	0.01	2
BPF	PPARγ	all	no effect			no effect						0.000105	1.36e-07	0.71	-4.01	0.0622	0.79	6.05e-06	1.31e-06	0.61	2
BPZ	PPARγ	all	no effect			no effect						no cytotoxicity			-5.04	0.0559	0.82	4.22e-06	9.13e-07	0.74	2
BzPB	PPARγ	all	2.87e-06	4.08e-09	0.95	-5.69083	0.172161	0.03	2.04e-06	4.23e-07	0	3.41e-05	6.3e-08	0.65	-4.33	0.0197	0.95	3.9e-06	6.35e-07	0.86	2
Bz	PPARγ	all	no effect			no effect						0.000371	1.39e-06	0.27	-3.55	0.0232	0.79	0.00010912	9e-06	0.67	2
BPAP	PPARγ	all	no effect			no effect						no cytotoxicity			-4.99	0.026	0.9	3.6e-06	4.07e-07	0.82	2
BPAF	PPARγ	all	no effect			no effect						1.1e-05	5.68e-08	0.13	-5.04	0.0186	0.57	4.34e-06	6.69e-07	0	2
BP-MIBK	PPARγ	all	no effect			no effect						8.11e-06	1.51e-08	0.58	-5.09	0.0231	0.87	7.37e-06	5.62e-07	0.74	2
BPB	PPARγ	all	no effect			no effect						1.29e-05	2.75e-08	0.5	-4.83	0.0311	0.84	2.5e-06	5.67e-07	0.76	2
BPP	PPARγ	all	no effect			no effect						1.05e-05	4.56e-08	0.21	-5.02	0.00884	0.89	7.8e-06	1.94e-07	0.85	2
BPA	PPARγ	all	no effect			no effect						3.13e-05	6.69e-08	0.56	-4.45	0.0285	0.92	2.07e-05	1.2e-06	0.83	1
BPE	PPARγ	all	no effect			no effect						6.46e-05	1.12e-07	0.56	-4.15	0.158	0.58	5.1e-06	1.07e-06	0.47	2
BPS-MPE	PPARγ	high	1.01e-07	6.01e-09	0.97	-8.93967	1.77599	0.37	1.15e-09	1.75e-08	0	0.000134	9.07e-07	0.29	-3.96	0.0471	0.54	9.04e-06	2.67e-06	0.47	1
BPS-MPE	PPARγ	low	4.02e-07	1.32e-09	0.98	-6.62887	0.0610875	0.97	2.35e-07	1.69e-08	0.58	1.11e-05	1.1e-07	0.59	-5.06	0.014	0.84	1.83e-05	1.44e-06	0.61	2
BPS-MAE	PPARγ	all	6.41e-07	1.22e-09	0.96	-6.25439	0.0989407	0.04	5.57e-07	6.53e-08	0.03	9.34e-05	2.93e-07	0.36	-4.24	0.0337	0.56	1.96e-05	2.15e-06	0.33	2
D8	PPARγ	all	5.4e-06	1.53e-08	0.82	no effect						no cytotoxicity			-4.15	0.0215	0.75	3.98e-06	9.94e-07	0.71	2
BPS	PPARγ	all	1.02e-05	2.48e-08	0.9	no effect						0.000615	9.63e-07	0.58	-3.22	0.0237	0.63	3.12e-05	1.33e-05	0	2
2,4-BPS	PPARγ	all	no effect			no effect						0.000246	1.6e-07	0.9	-3.73	0.0466	0.9	7.2e-05	1.5e-05	0.79	1
Trans TMCD	PPARγ	all	no effect			no effect						no cytotoxicity			no cytotoxicity			0.00152178	0.00134803		1
Racemic TMCD	PPARγ	all	no effect			no effect						no cytotoxicity			no cytotoxicity			0.0067084	0.000817851		1
TCBPA	NOI	all	masked by cytotoxicity			-3.49269	0.0161701	0.1	0.000321595	6.11e-06	0.05	3.7e-08	6.3e-09	0.79	no cytotoxicity						2
TBBPA	NOI	all	no effect			no effect						no cytotoxicity			no cytotoxicity						2
TMBPF	NOI	all	5.06e-06	3.1e-09	0.92	-5.36867	0.0147761	0.38	5.49e-06	2.85e-07	0	1.62e-05	1.42e-08	0.79	-4.89591	0.0349614	0.73	1.27e-05	5.23e-07	0.57	2
BPPH	NOI	all	9.84e-06	7.98e-09	0.82	no effect			2.12e-05	1.91e-07		no cytotoxicity			-4.6357	0.00673409	0.97	2.31e-05	1.83e-07	0.94	2
BPG	NOI	all	no effect			no effect			2.67e-05	3.27e-07		no cytotoxicity			-4.4428	0.0104549	0.87	3.61e-05	4.43e-07	0.85	2
BADGE	NOI	all	3.69e-05	2.43e-08	0.82	-4.41895	0.222963	0.28	4.5e-05	2.12e-06	0	5.39e-05	8.69e-08	0.41	-4.24179	0.011816	0.79	5.73e-05	7.96e-07	0.75	2
BPP	NOI	all	no effect			no effect			2.52e-05	2.8e-07		no cytotoxicity			-4.50641	0.0139519	0.85	3.12e-05	5.11e-07	0.82	2
Pergafast	NOI	all	1.25e-05	6.53e-09	0.91	-4.81678	0.201026	0.43	1.52e-05	3.73e-06	0	4.94e-05	1.23e-07	0.23	no cytotoxicity						1
BTUM	NOI	all	no effect			-4.18839	1.02017	0.16	6.48e-05	0.000171602	0	no cytotoxicity			no cytotoxicity						2
BPT	NOI	all	no effect			no effect						0.000140142	3.19e-07	0.4	no cytotoxicity						1
BPF	NOI	all	no effect			no effect			0.000696562	4.15e-05		0.000555711	2.58e-06	0.15	-3.24482	0.0381054	0.53	0.000569085	2.55e-05	0	2
BPZ	NOI	all	3.52e-05	1.95e-08	0.76	-4.51611	0.111813	0.36	4.31e-05	7.55e-07	0	7.12e-05	1.24e-07	0.21	-4.10294	0.00773214	0.59	7.89e-05	7.17e-07	0.52	2
BzPB	NOI	all	no effect			no effect			0.000411617	1.67e-05		no cytotoxicity			-3.41047	0.0123514	0.56	0.000388626	5.64e-06	0.21	2
Bz	NOI	all	no effect			-3.41738	no error calculation possible	0.47	0.000399653	9.89e-06	0	0.000373454	5.39e-07	0.66	-3.29511	0.0729158	0.66	0.000506862	4.36e-05	0	1
BPAP	NOI	all	4.83e-05	1.12e-07	0.55	-4.29055	0.0148952	0.51	5.09e-05	1.38e-06	0	no cytotoxicity			-3.97489	0.00625601	0.85	0.000105953	7.79e-07	0.83	2
BPAF	NOI	all	1.93e-05	5.56e-09	0.92	-4.79179	0.196734	0.55	2.61e-05	9.6e-07	0	7.35e-05	1.66e-07	0.14	-4.17756	0.00996839	0.53	6.64e-05	7.78e-07	0.44	2
BP-MIBK	NOI	all	no effect			no effect			5.05e-05	1.49e-06		no cytotoxicity			-4.10489	no error calculation possible	0.3	7.85e-05			2
BPB	NOI	all	4.03e-05	1.45e-08	0.91	-4.55322	0.146945	0.58	3.89e-05	2.38e-06	0.24	0.00023086	3.82e-07	0.26	-3.77623	0.0153014	0.68	0.000167407	3.01e-06	0.58	2
BPP	NOI	all	no effect			no effect			2.52e-05	2.8e-07		no cytotoxicity			-4.50641	0.0139519	0.85	3.12e-05	5.11e-07	0.82	2
BPA	NOI	all	7.16e-05	1.63e-08	0.96	-4.29438	0.167705	0.67	7.63e-05	3.77e-06	0	no cytotoxicity			-3.62436	0.0159935	0.8	0.000237486	4.46e-06	0.73	2
BPE	NOI	all	0.000135965	9.36e-08	0.91	-3.94391	0.22936	0.47	0.000234744	5.55e-06	0	0.00052932	2.67e-06	0.14	-3.55363	0.050509	0.47	0.000279492	1.66e-05	0	2
BPS-MPE	NOI	all	0.000638083	1.92e-07	0.95	-3.60698	0.104055	0.59	0.000247181	3.05e-05	0	no cytotoxicity			no cytotoxicity						2
BPS-MAE	NOI	all	6.61e-05	4.15e-08	0.94	-4.59847	0.0433172	0.64	2.55e-05	1.13e-06	0.38	no cytotoxicity			-3.86699	0.0159743	0.56	0.000135835	2.55e-06	0.51	2
D8	NOI	all	0.000353172	2.13e-07	0.92	-3.71843	0.145723	0.54	0.000185629	2.19e-05	0.22	no cytotoxicity			-3.3096	no error calculation possible	0.27	0.000490226		0	2
BPS	NOI	all	no effect			no effect			0.000411292	0.000112406		0.000185239	7.88e-07	0.27	-3.70895	0.0222496	0.84	0.000195457	5.11e-06	0.77	2
2,4-BPS	NOI	all	no effect			no effect			0.000871222	2.11e-05		0.000811514	1.58e-06	0.23	-3.30746	0.00929186	0.76	0.000492648	5.38e-06	0.69	2
Trans TMCD	NOI	all	0.00530583	2.02e-06	0.92	-2.38229	0.130614	0.67	0.0041468	0.000645938	0	no cytotoxicity			no cytotoxicity						2
Racemic TMCD	NOI	all	0.00494461	1.06e-05	0.52	-2.22276	0.0276859	0.54	0.00598749	0.000194876	0.43	no cytotoxicity			no cytotoxicity						2

## Sheet: S6
	Table S6A. Cytotoxicity and effects of BPA alternatives and relative effect potency (REP) in comparison to BPA. Toxic ratios (TR) specificity ratios (SR) against experimental cytotoxicity and baseline cytotoxicity. Cumulative SR-Scores.
	DTXSID	Chemical name	Abbreviation	Short abbreviation	Cytotoxicity							Effect						Relative effect potency				Toxic ratio (TR)						Specificity ratio (SRcytotoxicity)						Specificity ratio (SRbaseline)						SR-Score, sigma k=1, x=5
					IC10, HEK293, ERα (M)	IC10, HEK293, PPARγ (M)	IC10, H4IIe, AhR (M)	IC10, MCF7, ARE (M)	IC10, MCF7, MMP (M)	IC10, SH-S5Y5, NOI (M)	IC10, median (M)	EC10, ERα (M)	EC10, PPARγ (M)	EC10, AhR (M)	ECIR1.5, ARE (M)	EC10, MMP (M)	EC10, NOI (M)	REPERα	REPMMP	REPNOI	cytotoxicity,median REPBPA,IC10	TRERα	TRPPARγ	TRAhR	TRARE	TRMMP	TRNOI	SRERα	SRPPARγ	SRAhR	SRARE	SRMMP	SRNOI	SRERα	SRPPARγ	SRAhR	SRARE	SRMMP	SRNOI	SR-ScoreERα	SR-ScorePPARγ	SR-ScoreAhR	SR-ScoreARE	SR-ScoreMMP	SR-ScoreNOI	Cumulative Σ-SR-Score
Group I	DTXSID3021770	2,2',6,6'-Tetrachlorobisphenol A	TCBPA	TCBPA	1.51e-05	1.84e-05	9.00958e-05	7.84486e-05	9.29936e-05		7.84486e-05	3.44e-06	1.55001e-07			1.48437e-05	0.000321595	0.107674	1.88633	0.157873	0.891863	0.422021	0.346332	0.234576	0.269404	0.227267		4.38953	118.709			6.26484	0	1.85247	41.1126			1.42379	0.0473782	0.0411889	1			0.779858	0.0070153	1.82806
	DTXSID1026081	3,3',5,5'-Tetrabromobisphenol A	TBBPA	TBBPA	1.55305e-05	1.25893e-05	9.28e-05	0.000128999	0.000105177		9.28e-05		8.48378e-08			2.82509e-05			0.991126		0.753938	0.81057	0.999946	0.439859	0.316428	0.388098			148.392			3.72295			148.384			1.44487			1			0.218053		1.21805
	DTXSID4063820	Bis(3,5-dimethyl-4-hydroxyphenyl)methane	TMBPF	TMBPF	6.58e-06	2.95121e-06	0.000104635		1.41655e-05	1.27083e-05	1.27083e-05		3.29055e-07				4.27891e-06		0	11.8655	5.50547	0.68192	1.52041	0.128477		0.949014	0.734308		8.96874				2.96999		13.6361				2.18089		0.981453				0.116088	1.09754
	DTXSID9058654	2,2-Bis(2-hydroxy-5-biphenylyl)propane	BisOPP-A	BPPH	8.29566e-06	6.91831e-06	1.29e-05	2.8581e-06	7.74586e-06	2.31365e-05	8.02076e-06		5.55012e-07	9.54e-06		1.96207e-06			14.2707		8.72304	0.127058	0.152354	0.316644	1.42917	0.52734	0.0776492		12.4652	1.3522		3.94779			1.89911	0.428166		2.08183			0.999428	0.0253871		0.258801		1.28362
	DTXSID30281401	2,2-Bis(4-hydroxy-3-isopropylphenyl)propane	Bisphenol G	BPG	6.95358e-06	6.45654e-06	2.1e-05	6.03077e-06	8.72191e-06	3.60747e-05	7.83774e-06	9.02114e-07	1.17499e-07			3.12058e-06		0.41059	8.97275		8.92673	0.207546	0.223523	0.252664	0.879813	0.608347	0.0765563	7.70809	54.9499			2.79496		1.59978	12.2826			1.70031		0.937502	1			0.0992989		2.0368
	DTXSID6024624	Bisphenol A diglycidyl ether	BADGE	BADGE	1.87543e-05	2.39883e-05		3.8534e-05	7.8736e-05	5.73067e-05	3.8534e-05						3.81109e-05		0	1.3322	1.81568	0.540113	0.422265		0.614847	0.300911	0.316955						1.50368						0.476599						0.0294172	0.0294172
	DTXSID0058693	4,4'-[1,4-Phenylenebis(1-methylethylidene)] bis-phenol	Bisphenol P	BPP	1.01e-05	9.54993e-06	3.10793e-05	1.62068e-05	2.18996e-05	3.11597e-05	1.90532e-05	4.78e-07				1.77654e-06		0.774893	15.7611		3.67211	0.13701	0.144902	0.164793	0.316019	0.23387	0.0839509	21.1297				12.3271		2.89498				2.88293		1				0.999343		1.99934
Group II	DTXSID90872910	N-(p-toluenesulfonyl)-N'-(3-(p-toluenesulfonyloxy)phenyl)urea	Pergafast 201	Pergafast	1.21e-05	1.90546e-05				4.94e-05	1.90546e-05		6.71118e-07	2.29e-05			1.25e-05		0	4.0617	3.67184	4.31166	2.73798				2.22794		28.3923	0			3.952		77.7375	6.01514			8.8048		1	0.734024			0.259609	1.99363
	DTXSID50872911	4,4'-Bis(p-tolylsulfonylureido)diphenylmethane	BTUM	BTUM		3.10179e-05					3.10179e-05		2.5616e-07				6.48055e-05		0	0.78344	2.25565		0.910215						121.088				0		110.216				1.02652		1				0.0184607	1.01846
Group III	DTXSID9047960	4,4'-Thiodiphenol	BPT	BPT	2.43e-05	1.7378e-05	5e-05	0.000174528	0.000205256	0.000140142	9.5071e-05	7.27e-07	9.61323e-07			1.82708e-05		0.509489	1.53251		0.735928	0.762277	1.06591	0.771847	0.221124	0.18802	0.221644	33.425	18.0772			11.2341		25.4791	19.2686			2.11224		1	0.999998			0.998042		2.99804
	DTXSID9022445	Bis(4-hydroxyphenyl)methane	Bisphenol F	BPF	0.000164154	9.77237e-05	0.000291837	0.000655961	0.000525989	0.000569085	0.000408913	9.95125e-07				0.00016467		0.372213	0.170038		0.171101	0.286456	0.481182	0.244308	0.108692	0.135551	0.109778	164.958				3.19419		47.2533				0.432974		1				0.141145		1.14115
	DTXSID4047963	1,1'-Bis(4-hydroxyphenyl)cyclohexane	Bisphenol Z	BPZ	6.64119e-06	9.12011e-06	8.37576e-05	7.27456e-05	3.27986e-05	7.88975e-05	5.27721e-05	4.43442e-08		8.04274e-05		2.21298e-05	3.04713e-05	8.3528	1.26527	1.6662	1.3258	0.528343	0.384735	0.132191	0.152201	0.337575	0.0936555	149.764		1.04141		1.4821	2.58924	79.127		0.137664		0.50032	0.242497	1		0.0187324		0.0288072	0.0823558	1.1299
	DTXSID9022526	Benzyl 4-hydroxybenzoate	Benzylparaben	BzPB	4.20514e-05	4.67735e-05	0.000173772	8.95013e-05	0.000297334	0.000388626	0.000131637	3.01901e-06	2.03782e-06		1.93856e-05	2.44141e-05		0.122689	1.14689		0.531504	0.394311	0.354503	0.193334	0.375369	0.112991	0.0694885	13.9288	22.9528		4.61689	12.1788		5.4923	8.13681		1.73303	1.37609		0.999868	1		0.405376	0.999238		3.40448
	DTXSID7063712	Benzeneacetic acid, 4-hydroxy-alpha-(4-hydroxyphenyl)-, methyl ester	Bz	Bz	0.00101428	0.000281838	0.000108743	0.00049579		0.000373454	0.000373454	1.06e-06		6.2e-05				0.349433	0		0.187347	0.256802	0.924178	3.17514	0.696413		0.851041	956.868		1.75392				245.725		5.56894				1		0.037468				1.03747
	DTXSID5051444	4,4'-(1-Phenylethylidene)bisphenol	Bisphenol AP	BPAP	1.18211e-05	1.02329e-05	9.59264e-05	3.13902e-05	3.476e-05	0.000105953	3.30751e-05	1.94101e-07					5.12213e-05	1.90827	0	0.991213	2.11535	0.218765	0.252718	0.0903865	0.276216	0.249437	0.0513686	60.9017					2.06853	13.3232					0.106258	1					0.0506198	1.05062
	DTXSID7037717	4,4'-(1,1,1,3,3,3-Hexafluoropropane-2,2-diyl)diphenol	Bisphenol AF	BPAF	9.46868e-06	9.12011e-06	3.11e-05	1.84108e-05	2.72074e-05	6.64417e-05	2.28091e-05	2.44e-08				5.32173e-06	1.61516e-05	15.1803	5.26149	3.14343	3.06744	0.35759	0.371257	0.347495	0.586999	0.397212	0.107884	388.061				5.11251	4.11364	138.767				2.03075	0.443796	1				0.528099	0.291862	1.81996
	DTXSID8029282	4,4'-(4-Methylpentane-2,2-diyl)diphenol	Bisphenol MIKB	BP-MIBK	7.36e-06	8.12831e-06	8.94002e-05	3.28106e-05	3.24241e-05	7.85438e-05	3.26174e-05	1.43e-08				1.13652e-05		25.902	2.46368		2.14504	0.546999	0.495295	0.13759	0.374898	0.379366	0.106933	514.685				2.85293		281.532				1.08231		1				0.104606		1.10461
	DTXSID4022442	4,4'-(Butane-2,2-diyl)diphenol	Bisphenol B	BPB	2.08723e-05	1.47911e-05	6.98e-05	3.73357e-05	3.50746e-05	0.000167407	3.62052e-05	1.35e-07				1.63873e-05	2.79756e-05	2.74369	1.70865	1.81484	1.93247	0.429571	0.606185	0.312728	0.584651	0.622342	0.0986525	154.61				2.14035	5.98404	66.4158				1.33203	0.590341	1				0.0541846	0.727909	1.78209
	DTXSID7020182	4,4'-(Propane-2,2-diyl)diphenol	Bisphenol A	BPA	4.27e-05	3.13e-05		6.99654e-05	8.18785e-05	0.000237486	6.99654e-05	3.70399e-07		0.0002641		2.80002e-05	5.07712e-05	1	1	1	1	0.276388	0.377053		0.367939	0.314405	0.0846268	115.281		0		2.92421	4.67757	31.8623		0.0974743		0.919385	0.395848	1		0.00737303		0.111472	0.420084	1.53893
	DTXSID3047891	Bisphenol E	Bisphenol E	BPE	6.74e-05	7.07946e-05	8.43e-05	7.95867e-05	7.85913e-05	0.000279492	7.9089e-05	4.01e-07		6.19e-05		3.20532e-05	0.000113788	0.923688	0.873554	0.446193	0.884641	0.0911321	0.0867623	0.199572	0.211391	0.214068	0.0435848	168.08		1.36187		2.4519	2.45626	15.3175		0.271791		0.524874	0.107055	1		0.0256275		0.0725544	0.072848	1.17103
Group IV	DTXSID4058655	4-[4-(benzyloxy)benzenesulfonyl]phenol (Bisphenol S 4-benzyl ether)	BPS-MPE	BPS-MPE	0.000112328	0.000134	5.18e-05	7.91232e-05	0.000122981		0.000112328		2.35033e-07			5.59359e-06	0.000247181		5.00576	0.205401	0.622867	0.104276	0.0874112	0.683935	0.447755	0.288075			570.133			21.9861	0		49.836			6.33365	0.108323		1			1	0.00745285	2.00745
	DTXSID10629100	4-[[4-(Allyloxy)phenyl]sulfonyl]phenol (Bisphenol S 4-allyl ether)	BPS-MAE	BPS-MAE	0.000244181	5.7544e-05	8.24e-05	0.000385621	0.000844237	0.000135835	0.000190008	1.41e-05	5.56685e-07			7.84574e-05	2.52075e-05	0.0262694	0.356884	2.01413	0.368223	0.207437	0.880234	1.12837	0.241112	0.110132	0.578634	17.3178	103.369			10.7605	5.38868	3.59235	90.989			1.18507	3.11807	0.999996	1			0.99686	0.595965	3.59282
	DTXSID2058706	4-((4-Isopropoxyphenyl)sulfonyl)phenol ( Bisphenol S 4-isopropyl ether)	D-8	D8	0.00018457	7.07946e-05	4.38e-05	0.00215746	0.00213667	0.000490226	0.000337398	1.12494e-05			0.0012194	5.19798e-05	0.000191238	0.0329261	0.538675	0.265487	0.207367	0.358258	0.934024	2.93616	0.0596088	0.0601889	0.220354	16.4071			1.76928	41.1057	2.56343	5.87798			0.105464	2.47411	0.564863	0.999989			0.0380257	1	0.0804264	2.11844
	DTXSID3022409	4,4'-Sulfonyldiphenol	Bisphenol S	BPS	0.000519896	0.00060256	0.000237329	0.00139363	0.00121617	0.000195457	0.000561228	1.43e-06				0.000117029		0.25902	0.239259		0.124665	0.969876	0.836821	2.67492	0.455527	0.521998	3.03542	363.564				10.392		352.612				5.42462		1				0.995468		1.99547
	DTXSID9052183	2,4'-Dihydroxydiphenyl sulfone	2,4-BPS	2,4-BPS	0.000432485	0.000246	0.000217882	0.000884788	0.000883986	0.000492648	0.000462566	1.9829e-05				5.90228e-05		0.0186796	0.474396		0.151255	1.26909	2.23114	3.10716	0.765147	0.765842	1.29141	21.8107				14.977		27.6797				11.47		1				0.999954		1.99995
Group V		trans-2,2,4,4-Tetramethyl-1,3-cyclobutanediol	trans -TMCD	t-TMCD			0.00893769				0.00893769	0.00303378				0.0184783	0.0041468	0.000122092	0.0015153	0.0122435	0.00782813			0.114437				0				0	0	0.323166				0.0553515	0.243176	0.00922259				0.00669285	0.00669285	0.0226083
	DTXSID9044908	2,2,4,4-Tetramethyl-1,3-cyclobutanediol (racemate)	racemic TMCD	r-TMCD			0.00829203				0.00829203	0.0128651					0.00598749	2.8791e-05	0	0.00847955	0.00843767			0.123347				0					0	0.0762073					0.168418	0.00721901					0.00669285	0.0139119
	Table S6B. Standard error of cytotoxicity and effects of BPA alternatives and relative effect potency (REP) in comparison to BPA. Toxic ratios (TR) specificity ratios (SR) against experimental cytotoxicity and baseline cytotoxicity.
	DTXSID	Chemical name	Abbreviation	Short abbreviation	Cytotoxicity							Effect						Toxic ratio (TR)						Specificity ratio (SRcytotoxicity)						Specificity ratio (SRbaseline)
					SE IC10, HEK293, ERα (M)	SE IC10, HEK293, PPARγ (M)	SE IC10, H4IIe, AhR (M)	SE IC10, MCF7, ARE (M)	SE IC10, MCF7, MMP (M)	SE IC10, SH-S5Y5, NOI (M)		SE EC10, ERα (M)	SE EC10, PPARγ (M)	SE EC10, AhR (M)	SE ECIR1.5, ARE (M)	SE EC10, MMP (M)	SE EC10, NOI (M)	SE TRERα	SE TRPPARγ	SE TRAhR	SE TRARE	SE TRMMP	SE TRNOI	SE SRERα	SE SRPPARγ	SE SRAhR	SE SRARE	SE SRMMP	SE SRNOI	SE SRERα	SE SRPPARγ	SE SRAhR	SE SRARE	SE SRMMP	SE SRNOI
Group I	DTXSID3021770	2,2',6,6'-Tetrachlorobisphenol A	TCBPA	TCBPA	2.48e-08	4.18e-08	1.05936e-06	1.1642e-05	7.47487e-06			1.35e-09	9.72184e-09			1.5075e-06	6.11057e-06	0.00069312	0.000786776	0.00275819	0.0399803	0.0107589		0.00741225	7.45041			0.811411		0.000726988	2.57862			6.26484	0.000900224
	DTXSID1026081	3,3',5,5'-Tetrabromobisphenol A	TBBPA	TBBPA	5.10606e-07	4.12917e-07	1.5e-07	1.32403e-05	1.52527e-05				6.50738e-09			6.66943e-06		0.0266496	0.0327974	0.000710979	0.0324779	0.0141064			12.3792			1.03149			11.3816			3.72295
	DTXSID4063820	Bis(3,5-dimethyl-4-hydroxyphenyl)methane	TMBPF	TMBPF	2.38e-08	1.3296e-07	1.32013e-06		5.55571e-07	5.22524e-07			1.89806e-14				7.42908e-08	0.00246652	0.0684985	0.00162094		0.0515496	0.0301922		0.404066				0.350088		7.86561e-07				0.0378648
	DTXSID9058654	2,2-Bis(2-hydroxy-5-biphenylyl)propane	BisOPP-A	BPPH	2.10266e-07	2.30172e-07	1.61e-08	5.74278e-07	4.7595e-07	1.83043e-07			9.3751e-08	5.59e-09		8.35156e-08		0.00322047	0.00506881	0.000395191	0.287162	0.0413676	0.000614318		2.14603	0.00186437		0.295092	0.0350111		0.320792	0.000250886		3.94779
	DTXSID30281401	2,2-Bis(4-hydroxy-3-isopropylphenyl)propane	Bisphenol G	BPG	1.44899e-07	1.43403e-07	3.61e-08	1.47544e-06	4.11662e-07	4.43123e-07		2.56145e-08	4.04808e-08			3.03014e-07		0.00432485	0.00496456	0.000434342	0.215248	0.0380805	0.000940378	0.271478	18.9708			0.301758	0.035106	0.0454239	4.23161			2.79496
	DTXSID6024624	Bisphenol A diglycidyl ether	BADGE	BADGE	6.18572e-07	6.08965e-07		5.67682e-06	1.20601e-06	7.95589e-07							1.04269e-05	0.0178145	0.0107196		0.0905791	0.00644173	0.00440029						0.0279965						0.130395
	DTXSID0058693	4,4'-[1,4-Phenylenebis(1-methylethylidene)] bis-phenol	Bisphenol P	BPP	5.3e-08	9.91841e-08	1.93985e-07	9.88273e-07	7.67207e-07	5.10813e-07		6.48e-10				3.95361e-08		0.000718964	0.00150493	0.00102857	0.0192705	0.0108104	0.00137624	0.114519				0.511623	0.0541854	0.00392458				12.3271
Group II	DTXSID90872910	N-(p-toluenesulfonyl)-N'-(3-(p-toluenesulfonyloxy)phenyl)urea	Pergafast 201	Pergafast	6.74e-08	2.8836e-06				1.23e-07			9.01861e-08	6.35e-09			6.53e-09	0.024017	0.414348				0.00554729		5.74622				0.0106387		10.4465	0.00166795			0.00459963
	DTXSID50872911	4,4'-Bis(p-tolylsulfonylureido)diphenylmethane	BTUM	BTUM		6.29409e-06							1.43876e-08				0.000171602		0.184699						25.4948						6.19045				2.71819
Group III	DTXSID9047960	4,4'-Thiodiphenol	BPT	BPT	5.49e-08	9.83993e-07	2.32e-08	3.55343e-06	6.74868e-06	3.19e-07		1.74e-09	1.1015e-07			5.69123e-07		0.00172218	0.0603547	0.000358137	0.00450214	0.00832188	0.000504519	0.110012	2.31043			0.508809	0.00207161	0.0609817	2.20783			11.2341
	DTXSID9022445	Bis(4-hydroxyphenyl)methane	Bisphenol F	BPF	8.18138e-06	7.16529e-06	3.87747e-06	5.23212e-05	4.21155e-05	2.55082e-05		4.12257e-08				5.14234e-05		0.0142768	0.0352812	0.00324597	0.0086696	0.0150119	0.00492062	10.6908				1.02975	0.0123367	1.9576				3.19419
	DTXSID4047963	1,1'-Bis(4-hydroxyphenyl)cyclohexane	Bisphenol Z	BPZ	1.4076e-07	6.00579e-07	8.69816e-07	0.000113109	8.8827e-07	7.16713e-07		1.26878e-09		6.157e-06		1.50242e-05	4.04698e-06	0.0111982	0.0253357	0.00137279	0.236651	0.0125545	0.000850777	5.3327		0.0804536		1.00702	0.0122746	2.26399		0.0105387		1.4821	0.0322067
	DTXSID9022526	Benzyl 4-hydroxybenzoate	Benzylparaben	BzPB	1.20616e-06	1.08287e-06	3.24e-07	3.07891e-05	9.76153e-06	5.63985e-06		2.05311e-08	4.23035e-07		6.55077e-06	9.43939e-07		0.01131	0.00820718	0.000360473	0.129129	0.00515914	0.00100844	0.410597	4.79435		2.22632	0.61773	0.00461173	0.0373509	1.68914		0.585624	12.1788
	DTXSID7063712	Benzeneacetic acid, 4-hydroxy-alpha-(4-hydroxyphenyl)-, methyl ester	Bz	Bz	5.24e-06	7.68518e-06	1.63e-07	3.78811e-05	0	5.39e-07		5.07e-10		8.09e-08				0.00132669	0.0252005	0.00475937	0.0532099		0.00122829	4.96454		0.0034856			0.00157903	0.117531		0.00726657		#NUM!
	DTXSID5051444	4,4'-(1-Phenylethylidene)bisphenol	Bisphenol AP	BPAP	2.7675e-07	3.12746e-07	6.29676e-07	1.03715e-05	4.9488e-07	7.78727e-07		4.41095e-09					8.96481e-07	0.00512162	0.00772375	0.000593311	0.0912636	0.0048066	0.000377546	1.98704					0.00729118	0.302769					0.00185973
	DTXSID7037717	4,4'-(1,1,1,3,3,3-Hexafluoropropane-2,2-diyl)diphenol	Bisphenol AF	BPAF	2.41636e-07	1.99345e-07	2.81e-08	2.06104e-06	6.71159e-07	7.7815e-07		1.48e-11				1.66942e-07	3.86194e-06	0.00912553	0.00811484	0.000313975	0.0657129	0.0130966	0.00126351	9.90593				0.204027	0.0187604	0.0841699				5.11251	0.106114
	DTXSID8029282	4,4'-(4-Methylpentane-2,2-diyl)diphenol	Bisphenol MIKB	BP-MIBK	4.29e-08	2.20687e-07	3.00155e-06	9.00271e-07	5.01291e-07			1.19e-11				5.04074e-07		0.00318835	0.0134475	0.00461951	0.0102866	0.00811218		3.03042				0.134002		0.234282				2.85293
	DTXSID4022442	4,4'-(Butane-2,2-diyl)diphenol	Bisphenol B	BPB	4.58183e-07	5.40868e-07	7.32e-08	1.56652e-06	2.07861e-06	3.00991e-06		5.71e-11				6.97338e-07	4.92208e-06	0.00942981	0.0221665	0.000327961	0.0245305	0.051222	0.00177374	3.39458				0.156156	0.0122575	0.0280914				2.14035	0.103866
	DTXSID7020182	4,4'-(Propane-2,2-diyl)diphenol	Bisphenol A	BPA	1.33e-07	6.69e-08		1.86091e-05	1.2593e-05	4.46313e-06		6.12658e-09		1.66e-07		9.72427e-07	1.02533e-05	0.00086088	0.000805905		0.0978628	0.0148673	0.00159041	1.94032				0.46107	0.00958602	0.527018		6.12675e-05		2.92421	0.0799418
	DTXSID3047891	Bisphenol E	Bisphenol E	BPE	4.46e-07	1.34324e-05	9.51e-08	3.36682e-06	3.80133e-06	1.66217e-05		4.96e-10		4.64e-08		1.11275e-06	3.21053e-05	0.00060304	0.0164621	0.000225139	0.00894263	0.0141832	0.00259204	1.13148		0.00184459		0.14598	0.0235031	0.0189463		0.000203734		2.4519	0.0302058
Group IV	DTXSID4058655	4-[4-(benzyloxy)benzenesulfonyl]phenol (Bisphenol S 4-benzyl ether)	BPS-MPE	BPS-MPE	3.32e-07	9.07e-07	6.76e-08	2.30041e-06	1.5651e-06				1.69228e-08			1.16907e-07	3.0506e-05	0.000308201	0.000591656	0.000892549	0.013018	0.00379627			41.2315			0.537998			3.58828			21.9861	0.0133687
	DTXSID10629100	4-[[4-(Allyloxy)phenyl]sulfonyl]phenol (Bisphenol S 4-allyl ether)	BPS-MAE	BPS-MAE	3.01e-06	2.28047e-06	1.3e-07	4.64493e-05	1.99566e-05	2.54972e-06		1.71e-08	6.52671e-08			3.96007e-06	1.2849e-06	0.00255706	0.0348838	0.0017802	0.0290427	0.00299424	0.0108614	0.214506	12.7929			0.599738	0.023987	0.00435668	10.6678			10.7605	0.158938
	DTXSID2058706	4-((4-Isopropoxyphenyl)sulfonyl)phenol ( Bisphenol S 4-isopropyl ether)	D-8	D8	9.53273e-06	1.78886e-06	1.22e-07	0.000260042	2.98777e-05			1.02255e-06			0.000193897	2.0122e-06	3.33565e-05	0.0185034	0.0236012	0.00817833	0.00718474	0.000773642		1.71531			0.353022	1.69188		0.534297			0.0167698	41.1057	0.0985257
	DTXSID3022409	4,4'-Sulfonyldiphenol	Bisphenol S	BPS	1.07e-06	1.67851e-05	4.32e-07	3.07213e-05	3.04496e-05	5.11121e-06		1.03e-09				4.81328e-06		0.00199611	0.0233107	0.00486905	0.0100416	0.00818736	0.0793763	0.792752				0.500381	0.0928942	0.253979				10.392
	DTXSID9052183	2,4'-Dihydroxydiphenyl sulfone	2,4-BPS	2,4-BPS	2.57781e-05	1.6e-07	3.3e-07	2.18942e-05	1.82405e-05	5.37814e-06		3.32085e-06				2.19939e-06		0.0756436	0.00145115	0.00470604	0.0189337	0.0105439	0.0140981	3.87717				0.637948	0.0163371	4.63563				14.977
Group V		trans-2,2,4,4-Tetramethyl-1,3-cyclobutanediol	trans -TMCD	t-TMCD			1.26e-05					2.22e-06				0.00950102	0.000645938			0.000161328										0.00023648					0.0378791
	DTXSID9044908	2,2,4,4-Tetramethyl-1,3-cyclobutanediol (racemate)	racemic TMCD	r-TMCD			9.16e-06					4.91e-06					0.000194876			0.000136259										2.90848e-05					0.00548154

## Sheet: S7
Table S7. Comparison of EC values, relative estrogenic potency (REPBPA), and efficacy from various studies in literature.
1Pelch, K.E., Li, Y., Perera, L., Thayer, K.A. and Korach, K.S. (2019). Characterization of Estrogenic and Androgenic Activities for Bisphenol A-like Chemicals (BPs): In Vitro Estrogen and Androgen Receptors Transcriptional Activation, Gene Regulation, and Binding Profiles. Toxicol Sci, 172(1): 23-37. 10.1093/toxsci/kfz173
2Adamovsky, O., Groh, K.J., Bialk-Bielinska, A., Escher, B.I., Beaudouin, R., Mora Lagares, L., Tollefsen, K.E., Fenske, M., Mulkiewicz, E., Creusot, N., Sosnowska, A., Loureiro, S., Beyer, J., Repetto, G., Stern, A., Lopes, I., Monteiro, M., Zikova-Kloas, A., Elersek, T., Vracko, M., Zdybel, S., Puzyn, T., Koczur, W., Ebsen Morthorst, J., Holbech, H., Carlsson, G., Orn, S., Herrero, O., Siddique…
3Kojima, H., Takeuchi, S., Sanoh, S., Okuda, K., Kitamura, S., Uramaru, N., Sugihara, K. and Yoshinari, K. (2019). Profiling of bisphenol A and eight its analogues on transcriptional activity via human nuclear receptors. Toxicology, 413: 48-55. 10.1016/j.tox.2018.12.001
4Reininger, N. and Oehlmann, J. (2024). Regrettable substitution? Comparative study of the effect profile of bisphenol A and eleven analogues in an in vitro test battery. Environ Sci Europe, 36. 10.1186/s12302-024-00900-1
5Gokso̷yr, S.Ø., Yadetie, F., Johansen, C.T., Jacobsen, R.G., Lille-Lango̷y, R., Gokso̷yr, A. and Karlsen, O.A. (2024). Interaction of Bisphenol A and Its Analogs with Estrogen and Androgen Receptor from Atlantic Cod (Gadus morhua). Environ Sci Technol, 58(32): 14098-14109. 10.1021/acs.est.4c01500
	This Study			Pelch et al 2019				Tox21BLA		Tox21Luc		Kojima et al 2019				Reiniger et Oehlmann 2024				Gokso̷yr et al 2024
compound	EC10	REPBPA	Efficacy %	EC50	EC10, approx.	REPBPA	Efficacy %	EC10	REPBPA	EC10	REPBPA	EC20	EC50	EC10, approx.	REPBPA	EC50	EC10, approx.	REPBPA	Efficacy %	EC50	EC10, approx.	REPBPA
E₂	1.98e-11	18707	100	4.2e-11	4.66667e-12	28571.4	112	-	-	-	-	5.8e-12	1.8e-11	2.9e-12	12586.2
TCBPA	3.44e-06	0.107674	33.0945	n.d.	n.d.	n.d.	21.3	-	-	-	-	-	-	-	-	1.6e-06	1.77778e-07	1.4125	11.9
TBBPA	n.d.	n.d.	n.d.	n.d.	n.d.	n.d.	3.6	-	-	-	-	-	-	-	-
TMBPF	n.d.	n.d.	n.d.	-	-	-	-	-	-	-	-	-	-	-	-	n.d	n.d	n.d	n.d
BPPH	n.d.	n.d.	n.d.	n.d.	n.d.	n.d.	27	-	-	-	-	-	-	-	-
BPG	9.02114e-07	0.41059	19.0085	-	-	-	-	-	-	-	-	-	-	-	-					n.d.	n.d.	n.d.
BADGE	n.d.	n.d.	n.d.	-	-	-	-	-	-	-	-	-	-	-	-	n.d	n.d	n.d	n.d	n.d.	n.d.	n.d.
BPP	4.78e-07	0.774893	12.9216	5.6e-06	6.22222e-07	0.214286	51.6	-	-	-	-	6.4e-07	N.E.	3.2e-07	0.114063
Pergafast	n.d.	n.d.	n.d.	-	-	-	-	-	-	-	-	-	-	-	-
BTUM	n.d.	n.d.	n.d.	-	-	-	-	-	-	-	-	-	-	-	-
BPT	7.27e-07	0.509489	80.2061	-	-	-	-	-	-	7.1936e-08	0.83162	-	-	-	-
BPF	9.95125e-07	0.372213	60.0468	1.6e-06	1.77778e-07	0.75	63.1	-	-	8.91232e-08	0.483735	1.1e-07	3.2e-07	5.5e-08	0.663636	2.54e-06	2.82222e-07	0.889764	105.2	3.8e-06	4.22222e-07	0.5
BPZ	4.43442e-08	8.3528	20.7094	4e-07	4.44444e-08	3	101.7	-	-	2.65194e-08	2.89926	2.4e-08	9.7e-08	1.2e-08	3.04167	4.47e-07	4.96667e-08	5.05593	8.2	3.13e-06	3.47778e-07	0.607029
BzPB	3.01901e-06	0.122689	53.4628	n.d.	n.d.	n.d.	19.7	-	-	-	-	-	-	-	-
Bz	1.06e-06	0.349433	32.3968	-	-	-	-	-	-	-	-	-	-	-	-
BPAP	1.94101e-07	1.90827	24.1701	n.d.	n.d.	n.d.	45.4	-	-	-	-	2.9e-07	1.9e-06	1.45e-07	0.251724	9.32e-07	1.03556e-07	2.42489	106.5
BPAF	2.44e-08	15.1803	40.3637	1.3e-07	1.44444e-08	9.23077	91.5	2.06826e-07	2.86263	1.10458e-08	1.22644	8.6e-08	3.9e-07	4.3e-08	0.848837	4.34e-07	4.82222e-08	5.20737	82.1	2.3e-07	2.55556e-08	8.26087
BPMIBK	1.43e-08	25.902	29.8681	-	-	-	-	-	-	-	-	-	-	-	-
BPB	1.35e-07	2.74369	23.6707	3.2e-07	3.55556e-08	3.75	115.7	1.63131e-07	3.62938	2.15337e-08	1.63198	2.3e-08	7.4e-08	1.15e-08	3.17391	1.68e-06	1.86667e-07	1.34524	92.3	1.6e-06	1.77778e-07	1.1875
BPA	3.70399e-07	1	37.5278	1.2e-06	1.33333e-07	1	110.3	5.92064e-07	1	5.6336e-08	1	7.3e-08	3.3e-07	3.65e-08	1	2.26e-06	2.51111e-07	1	94.2	1.9e-06	2.11111e-07	1
BPE	4.01e-07	0.923688	51.6634	1.4e-06	1.55556e-07	0.857143	88.4	1.36017e-06	0.435286	3.56882e-08	0.636667	9.4e-08	3.2e-07	4.7e-08	0.776596	2.33e-06	2.58889e-07	0.969957	97.8	1.17e-05	1.3e-06	0.162393
BPS-MPE	n.d.	n.d.	n.d.	n.d.	n.d.	n.d.	9.4	-	-	-	-	-	-	-	-
BPS-MAE	1.41e-05	0.0262694	28.4987	n.d.	n.d.	n.d.	10.3	-	-	-	-	-	-	-	-
D8	1.12494e-05	0.0329261	18.4991	n.d.	n.d.	n.d.	10.3	-	-	-	-	-	-	-	-
BPS	1.43e-06	0.25902	65.6885	1.3e-06	1.44444e-07	0.923077	61.6	3.42534e-06	0.159027	4.77289e-07	0.0167577	1.7e-06	5.4e-06	8.5e-07	0.0429412	6.42e-08	7.13333e-09	35.2025	7.9	8.33e-05	9.25556e-06	0.0228091
24BPS	1.9829e-05	0.0186796	18.9972	n.d.	n.d.	n.d.	24.3	-	-	-	-	-	-	-	-
t-TMCD	0.00303378	0.000122092	<20	-	-	-	-	-	-	-	-	-	-	-	-
r-TMCD	0.0128651	2.8791e-05	<20	-	-	-	-	-	-	-	-	-	-	-	-

## Sheet: S8 
Table S8. ToxPi scores according to Reif et al. and comparison of the resulting ranks with those obtained from the Cumulative SR-Score.
Reif, D. M.; Martin, M. T.; Tan, S. W.; Houck, K. A.; Judson, R. S.; Richard, A. M.; Knudsen, T. B.; Dix, D. J.; Kavlock, R. J. Endocrine profiling and prioritization of environmental chemicals using ToxCast data. Environ Health Perspect 2010, 118 (12), 1714–1720. DOI: 10.1289/ehp.1002180}
Compound	log(1/EC10) ERα	log(1/EC10) PPARγ	log(1/EC10) MMP	log(1/EC10) AREc32	log(1/EC10) AhR	log(1/EC10) NOI	ToxPi-Score	Rank ToxPi- Score	Cumulative SR-Score (Σ-SR-Score)	Rank Cumulative SR-Score (Σ-SR-Score)	Difference in ranking
TCBPA	0.696453	0.962985			0.83967	0.650569	3.14968	4	2.16	4	0
TBBPA		1			0.791066		1.79107	18	1.26	16	2
TMBPF		0.916752				1	1.91675	15	1.12	21	-6
BPPH		0.884646	1		0.992498		2.87714	7	1.3	14	-7
BPG	0.770554	0.979998			0.957453		2.70801	10	2.06	6	4
BADGE						0.8231	0.8231	26	0.07	25	1
BPP	0.805716				1		1.80572	17	2.03	8	9
Pergafast		0.87298	0.924252			0.913279	2.71051	9	1.3	14	-5
BTUM		0.932132				0.780154	1.71229	19	1.04	24	-5
BPT	0.782502	0.85091			0.823981		2.45739	14	3.02	3	11
BPF	0.765122				0.657931		1.42305	23	1.17	17	6
BPZ	0.937346		0.815583		0.809509	0.841198	3.40364	1	1.14	19	-18
BzPB	0.70368	0.804767		1	0.80209		3.31054	2	3.42	2	0
Bz	0.761625		0.838094				1.59972	21	1.06	23	-2
BPAP	0.85561					0.799183	1.65479	20	1.08	22	-2
BPAF	0.970419				0.91714	0.892547	2.78011	8	1.84	11	-3
BP-MIBK	1				0.859836		1.85984	16	1.13	20	-4
BPB	0.875712				0.832198	0.84811	2.55602	12	1.8	12	0
BPA	0.819835		0.712731		0.79174	0.799897	3.1242	5	1.55	13	-8
BPE	0.81544		0.838233		0.78153	0.734615	3.16982	3	1.17	17	-14
BPS-MPE		0.937419			0.913378	0.671858	2.52265	13	2.04	7	6
BPS-MAE	0.618354	0.884462			0.713924	0.856539	3.07328	6	3.62	1	5
D8	0.630858			0.618322	0.745017	0.692616	2.68681	11	2.13	5	6
BPS	0.74505				0.683725		1.42877	22	2.02	10	12
2,4-BPS	0.599477				0.73542		1.3349	24	2.03	8	16
t-TMCD	0.320985				0.301428	0.443739	1.06615	25	0.05	26	-1
r-TMCD	0.241003					0.414024	0.655027	27	0.04	27	0
Statistics:	Spearman ρ: 0.540 (p ≈ 0.0036)
	Kendall τ-b: 0.389 (p ≈ 0.0046)

## Sheet: S9
Table S9. CParent-Ratio data of two replicate experiments and their mean.
	Compound	Cparent-Ratio						% Loss
		Rep.1 %	Rep.2 %	Rep.1	Rep.2	Mean	Standard Deviation
Group I	TCBPA	95.2941	93.9351	0.952941	0.939351	0.946146	0.00960957	0.0538538
	TBBPA	101.929	82.0305	1.01929	0.820305	0.919796	0.140701	0.0802041
	TMBPF	58.9411	79.2567	0.589411	0.792567	0.690989	0.143653	0.309011
	BPPH	89.8204	66.6031	0.898204	0.666031	0.782117	0.164171	0.217883
	BPG	67.8481	102.054	0.678481	1.02054	0.849511	0.241873	0.150489
	BADGE	107.019	103.484	1.07019	1.03484	1.05251	0.0249958	-0.0525146
	BPP	85.1438	49.835	0.851438	0.49835	0.674894	0.249671	0.325106
Group II	Pergafast	66.9767	45.8175	0.669767	0.458175	0.563971	0.149619	0.436029
	BTUM	26.7836	33.7938	0.267836	0.337938	0.302887	0.0495697	0.697113
Group III	BPT	18.4286	39.2823	0.184286	0.392823	0.288555	0.147458	0.711445
	BPF	42.6455	60.5964	0.426455	0.605964	0.516209	0.126932	0.483791
	BPZ	100.554	76.2411	1.00554	0.762411	0.883977	0.17192	0.116023
	BzPB	115.59	128.102	1.1559	1.28102	1.21846	0.0884731	-0.218462
	Bz	113.92	100.338	1.1392	1.00338	1.07129	0.0960389	-0.0712919
	BPAP	89.3284	59.8532	0.893284	0.598532	0.745908	0.208421	0.254092
	BPAF	121.875	97.0667	1.21875	0.970667	1.09471	0.175421	-0.0947083
	BP-MIBK	91.984	88.1218	0.91984	0.881218	0.900529	0.0273095	0.099471
	BPB	79.6646	96.1765	0.796646	0.961765	0.879205	0.116757	0.120795
	BPA	86.0445	84.7591	0.860445	0.847591	0.854018	0.00908933	0.145982
	BPE	72.8718	86.019	0.728718	0.86019	0.794454	0.0929641	0.205546
Group IV	BPS-MPE	118.507	80.9037	1.18507	0.809037	0.997053	0.265895	0.0029475
	BPS-MAE	94.197	102.869	0.94197	1.02869	0.985332	0.0613232	0.0146676
	D8	114.961	110.365	1.14961	1.10365	1.12663	0.0324942	-0.126629
	BPS	110.28	93.6842	1.1028	0.936842	1.01982	0.117353	-0.0198229
	2, 4BPS	108.333	100.98	1.08333	1.0098	1.04657	0.0519931	-0.0465686
Group V	t-TMCD	90.483	108.558	0.90483	1.08558	0.995204	0.127809	0.004796
	r-TMCD	94.5758	101.989	0.945758	1.01989	0.982822	0.0524167	0.0171778

[truncated: 2 more sheets: S10, S11]
